# Supplementary material for: Persistent progression independent of relapse activity in multiple sclerosis
Source: Brain Commun. 2025 Aug 21;7(5):fcaf306. doi: 10.1093/braincomms/fcaf306 (PMC12405762; doi:10.1093/braincomms/fcaf306)
Supplement: fcaf306_Supplementary_Data [file fcaf306_supplementary_data.zip]

Archive with 2 entries (2 files):
- Supplementary Analysis R codes.R
- Supplementary_Materials.pdf
