# Supplementary material for: Persistent progression independent of relapse activity in multiple sclerosis
Source: Brain Commun. 2025 Aug 21;7(5):fcaf306. doi: 10.1093/braincomms/fcaf306 (PMC12405762; doi:10.1093/braincomms/fcaf306)
Supplement: fcaf306_Supplementary_Data [file fcaf306_supplementary_data.zip › Supplementary Analysis R codes.R]

rm(list = ls())
library(dplyr)
library(tidyverse)
library(WeightIt)
library(cobalt)
library(MatchIt)
library(MASS)
library(survival)
library(survminer)
library(forestplot) #forestplot_2.0.1
library(openxlsx)
library(ipw)
library(nnet)
library(mlogit)
library(timereg)

##################################################################################################################### Continue from this line next time
# Attach the baseline to treatment data and apply the criteria with 
# the start and end date cover the baseline or the end date within 90 days
# prior to baseline to define the baseline treatment group
dmt_high<-"natalizumab|rituximab|ocrelizumab|ofatumumab|stem cell transplant|alemtuzumab|mitoxantrone|fingolimod|cladribine"
# dmt_high<-"natalizumab|rituximab|ocrelizumab|ofatumumab|stem cell transplant"

# select the covariates with p-value less than 0.2 in the unvariate analysis
var_list<-c("age_10","GENDER","pira_dmt_gp_b","dmt_num","relapse_num365",
            "relapse_num730","pira_edss","disease_duration","prop_DMTuse",
            "early_DMT","early_pira")

ind<-T
for (i in var_list) {
  temp_str<-paste0("res.temp<-summary(coxph(Surv(starttime,endtime,events)~DMT_timevarying+",i,
                   "+cluster(PATIENT_ID),data=dat_tr_final,robust = T))")
  eval(parse(text=temp_str))
  
  if(res.temp$coefficients[2,6]<0.2) {
    if(ind) {
      var_list_temp<-c(i)
      res_temp_list1<-round(res.temp$coefficients[2,],digits = 4)
      res_temp_list2<-round(res.temp$conf.int[2,],digits = 2)
      ind<-F
    } else {
      var_list_temp<-c(var_list_temp,i)
      res_temp_list1<-rbind(res_temp_list1,round(res.temp$coefficients[2,],digits = 4))
      res_temp_list2<-rbind(res_temp_list2,round(res.temp$conf.int[2,],digits = 2))
    }
  }
  print(i)
  print(round(res.temp$coefficients[2,],digits = 4))
  print(round(res.temp$conf.int[2,],digits = 2))
}

var_list_temp
res_temp_list1
res_temp_list2

# Backup dat_tr_final
dat_tr_final_backup<-dat_tr_final

dat_tr_final<-dat_tr_final_backup
# Primary analysis without KFS
res.1<-coxph(Surv(starttime,endtime,events)~pira_dmt_gp_b+GENDER+age_10+pira_edss+disease_duration+early_DMT+early_pira+DMT_timevarying+cluster(PATIENT_ID),data=dat_tr_final,robust = T)
summary(res.1)
# Check the collinearity via VIF
library(car)
vif(res.1)

res.1<-coxph(Surv(starttime,endtime,events)~pira_dmt_gp_b+pira_edss+age_10+DMT_timevarying+cluster(PATIENT_ID),data=dat_tr_final,robust = T)
summary(res.1)
zph<-cox.zph(res.1)
# 
plot(zph[2],lwd=2)
abline(0,0,lty=3,lwd=2,col=1)

# Cut time-period
cut.time<-c(1.6,2.7,6.9)

# Split data based on time periods and rerun analysis with strata.
dat_tr_final.split<-survSplit(Surv(starttime,endtime,events)~.,
                              data=dat_tr_final,cut=cut.time,episode = "tgroup")

res.1.split<-coxph(Surv(starttime,endtime,events)~pira_dmt_gp_b+pira_edss+age_10+
                   +DMT_timevarying:strata(tgroup)+cluster(PATIENT_ID),data=dat_tr_final.split,robust = T)
summary(res.1.split)
cox.zph(res.1.split)
length(unique(dat_tr_final.split$PATIENT_ID))


dat_tr_final.split.plot<-dat_tr_final.split%>%
  mutate(interaction_group=interaction(DMT_timevarying,tgroup,sep="_"))

# Plot the KM curves for time to non-persistent PIRA
fit<-survfit(Surv(starttime,endtime,events)~1,data=dat_tr_final.split.plot,cluster = dat_tr_final.split.plot$PATIENT_ID)
ggsurv.pira <-ggsurvplot(fit,data = dat_tr_final.split.plot,
                         title="Time to Non-persistent PIRA",xlab="Years",
                         palette = "lancet",conf.int=T,fun="cumhaz",risk.table = T,ylim=c(0,0.5),
                         xlim=c(0,8),break.x.by=1,ylab="Cumulative incidence",
                         tables.height = 0.2,fontsize=8,font.tickslab = c(25),
                         font.title=c(25),font.x=c(25),font.y=c(25),font.legend=c(20),
                         legend="none",legend.title="",risk.table.y.text.col = T,censor=F,
                         tables.theme = theme_survminer(base_size = 12))

# 
ggsurv.pira$table<-ggsurv.pira$table + theme_cleantable()
ggsurv.pira$table$theme$axis.text.y$size<-30
ggsurv.pira$table$theme$plot.title$size<-30
ggsurv.pira$plot$theme$axis.title.y$margin<-margin(t = 0, r = 0, b = 0, l = 0)

pdf(paste0(path.plot,"eFigure1_v1_",Sys.Date(),".pdf"),height=8, width=13, onefile = F)
print(ggsurv.pira)
dev.off()
tiff(paste0(path.plot,"eFigure1_v1_",Sys.Date(),".tiff"),height=8, width=13,units = 'in', res=300)
print(ggsurv.pira)
dev.off()


# Demongraphics
data_demon<-dat_tr_final.split%>%
  group_by(PATIENT_ID)%>%
  mutate(nonepersis_pira=ifelse(1%in%events, 1,0))%>%
  slice(n())%>%
  ungroup()%>%
  as.data.frame()

table(data_demon$nonepersis_pira)

summary(data_demon$age_10)
sd(data_demon$age_10)

summary(data_demon$age_10[data_demon$nonepersis_pira==0])
sd(data_demon$age_10[data_demon$nonepersis_pira==0])
summary(data_demon$age_10[data_demon$nonepersis_pira==1])
sd(data_demon$age_10[data_demon$nonepersis_pira==1])

table(data_demon$GENDER)
round(table(data_demon$GENDER)/sum(table(data_demon$GENDER))*100)
table(data_demon$GENDER[data_demon$nonepersis_pira==0])
round(table(data_demon$GENDER[data_demon$nonepersis_pira==0])/sum(table(data_demon$GENDER[data_demon$nonepersis_pira==0]))*100)
table(data_demon$GENDER[data_demon$nonepersis_pira==1])
round(table(data_demon$GENDER[data_demon$nonepersis_pira==1])/sum(table(data_demon$GENDER[data_demon$nonepersis_pira==1]))*100)

summary(data_demon$pira_edss)
summary(data_demon$pira_edss[data_demon$nonepersis_pira==0])
summary(data_demon$pira_edss[data_demon$nonepersis_pira==1])

summary(data_demon$dmt_num)
summary(data_demon$dmt_num[data_demon$nonepersis_pira==0])
summary(data_demon$dmt_num[data_demon$nonepersis_pira==1])

summary(data_demon$relapse_num365)
summary(data_demon$relapse_num365[data_demon$nonepersis_pira==0])
summary(data_demon$relapse_num365[data_demon$nonepersis_pira==1])

summary(data_demon$relapse_num730)
summary(data_demon$relapse_num730[data_demon$nonepersis_pira==0])
summary(data_demon$relapse_num730[data_demon$nonepersis_pira==1])

summary(data_demon$disease_duration)
summary(data_demon$disease_duration[data_demon$nonepersis_pira==0])
summary(data_demon$disease_duration[data_demon$nonepersis_pira==1])
hist(data_demon$disease_duration)

table(data_demon$pira_dmt_gp_b)
round(table(data_demon$pira_dmt_gp_b)/sum(table(data_demon$pira_dmt_gp_b))*100)
table(data_demon$pira_dmt_gp_b[data_demon$nonepersis_pira==0])
round(table(data_demon$pira_dmt_gp_b[data_demon$nonepersis_pira==0])/sum(table(data_demon$pira_dmt_gp_b[data_demon$nonepersis_pira==0]))*100)
table(data_demon$pira_dmt_gp_b[data_demon$nonepersis_pira==1])
round(table(data_demon$pira_dmt_gp_b[data_demon$nonepersis_pira==1])/sum(table(data_demon$pira_dmt_gp_b[data_demon$nonepersis_pira==1]))*100)

summary(data_demon$prop_DMTuse)
hist(data_demon$prop_DMTuse)
summary(data_demon$prop_DMTuse[data_demon$nonepersis_pira==0])
summary(data_demon$prop_DMTuse[data_demon$nonepersis_pira==1])

table(data_demon$country_c)
round(table(data_demon$country_c)/sum(table(data_demon$country_c))*100)
table(data_demon$country_c[data_demon$nonepersis_pira==0])
round(table(data_demon$country_c[data_demon$nonepersis_pira==0])/sum(table(data_demon$country_c[data_demon$nonepersis_pira==0]))*100)
table(data_demon$country_c[data_demon$nonepersis_pira==1])
round(table(data_demon$country_c[data_demon$nonepersis_pira==1])/sum(table(data_demon$country_c[data_demon$nonepersis_pira==1]))*100)

table(data_demon$early_DMT)
round(table(data_demon$early_DMT)/sum(table(data_demon$early_DMT))*100)
table(data_demon$early_DMT[data_demon$nonepersis_pira==0])
round(table(data_demon$early_DMT[data_demon$nonepersis_pira==0])/sum(table(data_demon$early_DMT[data_demon$nonepersis_pira==0]))*100)
table(data_demon$early_DMT[data_demon$nonepersis_pira==1])
round(table(data_demon$early_DMT[data_demon$nonepersis_pira==1])/sum(table(data_demon$early_DMT[data_demon$nonepersis_pira==1]))*100)

table(data_demon$early_pira)
round(table(data_demon$early_pira)/sum(table(data_demon$early_pira))*100)
table(data_demon$early_pira[data_demon$nonepersis_pira==0])
round(table(data_demon$early_pira[data_demon$nonepersis_pira==0])/sum(table(data_demon$early_pira[data_demon$nonepersis_pira==0]))*100)
table(data_demon$early_pira[data_demon$nonepersis_pira==1])
round(table(data_demon$early_pira[data_demon$nonepersis_pira==1])/sum(table(data_demon$early_pira[data_demon$nonepersis_pira==1]))*100)

# Followup
summary(data_demon$followup)
summary(data_demon$endtime)
summary(data_demon$endtime[data_demon$nonepersis_pira==0])
summary(data_demon$endtime[data_demon$nonepersis_pira==1])
hist(data_demon$endtime[data_demon$nonepersis_pira==1])

######################################################################################################################################
######################################################################################################################################
######################################################################################################################################
# The secondary outcome to study whether the group of patient with a none persistent PIRA will be 
# less likely to reach EDSS 6.

# Generate the groups with had or not had an non-persistence of PIRA 
groups.persis<-dat_tr_final%>%
  group_by(PATIENT_ID)%>%
  mutate(nonepersis_pira=ifelse(1%in%events, 1,0))%>%
  slice(1)%>%
  ungroup()%>%
  dplyr::select(PATIENT_ID,nonepersis_pira)

# Secondary outcome, time to EDSS6 (baseline at the date of PIRA)
# Data for EDSS 6 
data_edss6<-data_final_edss4%>%
  dplyr::select(-edss6_date)%>%
  left_join(subset(data_vi,select=c(PATIENT_ID,DATE_OF_VISIT,EDSS)),by="PATIENT_ID")%>%
  group_by(PATIENT_ID)%>%
  arrange(pira_date,.by_group = T)%>%
  filter(DATE_OF_VISIT>pira_date[1])%>%
  mutate(edss6_date_temp=ifelse(EDSS>=6,DATE_OF_VISIT,NA))%>%
  mutate(edss6_date=as.Date(ifelse(F%in%is.na(edss6_date_temp),min(edss6_date_temp,na.rm = T),NA),origin="1970-01-01"))%>%
  dplyr::select(-edss6_date_temp,-DATE_OF_VISIT,-EDSS)%>%
  slice(1)%>%
  ungroup()%>%
  # Excluding the patients who were not included in the primary analysis
  filter(PATIENT_ID%in%groups.persis$PATIENT_ID)%>%
  left_join(groups.persis,by="PATIENT_ID")%>%
  left_join(subset(dat_pa,select=c(PATIENT_ID,BIRTH_DATE,GENDER,SYMPTOMS_DATE)),by="PATIENT_ID")%>%
  left_join(re_num,by="PATIENT_ID")%>%
  group_by(PATIENT_ID)%>%
  arrange(pira_date,.by_group = T)%>%
  filter(followup==max(followup))%>%
  ungroup()%>%
  filter(!is.na(BIRTH_DATE),!is.na(GENDER),!is.na(SYMPTOMS_DATE))%>%
  mutate(age=as.numeric(pira_date-BIRTH_DATE)/365.25,
         disease_duration=as.numeric(pira_date-SYMPTOMS_DATE)/365.25,
         events=ifelse(is.na(edss6_date),0,1),
         event_enddate=as.Date(ifelse(is.na(edss6_date),last_visit,edss6_date),origin="1970-01-01"),
         country=substr(PATIENT_ID,1,2))%>%
  relocate(BIRTH_DATE,GENDER,SYMPTOMS_DATE,dmt_num,relapse_num365,
           relapse_num730,age,disease_duration,events,event_enddate,
           country,.before = pira_base)%>%
  mutate(pira_dmt_gp_b=ifelse(pira_dmt_gp=="high",1,0))%>%
  as.data.frame()

data_edss6<-within(data_edss6, pira_dmt_gp <- relevel(factor(pira_dmt_gp), ref = "none"))

data_edss6$relapse_num730[is.na(data_edss6$relapse_num730)]<-0
data_edss6$relapse_num365[is.na(data_edss6$relapse_num365)]<-0
data_edss6$dmt_num[is.na(data_edss6$dmt_num)]<-0

# Generate the time-varying DMT use 
data_edss6_timevarying<-data_edss6%>%
  left_join(subset(data_tr,select=c(PATIENT_ID,DMT,START_DATE,END_DATE)),by="PATIENT_ID")%>%
  group_by(PATIENT_ID)%>%
  mutate(enddate_temp=as.Date(ifelse(!is.na(END_DATE),END_DATE,
                                     ifelse(row_number()!=n(),lead(START_DATE),event_enddate)),
                              origin="1970-01-01"))%>%
  mutate(enddate=as.Date(ifelse(enddate_temp>event_enddate,event_enddate,enddate_temp),origin="1970-01-01"))%>%
  mutate(ind=ifelse(START_DATE<pira_date&enddate>pira_date,1,0),
         startdate=as.Date(ifelse(ind==1,pira_date,START_DATE),origin="1970-01-01"))%>%
  mutate(startdate=as.Date(ifelse(is.na(startdate),pira_date,startdate),origin="1970-01-01"))%>%
  filter(enddate>pira_date,startdate<enddate)%>%
  # Exclude the patient with no follow up treatment for now,
  # and they will be added back later.
  filter(!(is.na(START_DATE)&n()==1))%>%
  ungroup()%>%
  dplyr::select(-ind,-enddate_temp)%>%
  as.data.frame()

# Save the patients with no followup treatment into a dataframe.
data_edss6_notreatment<-data_edss6%>%
  filter(!PATIENT_ID%in%data_edss6_timevarying$PATIENT_ID)%>%
  distinct()

dat_tvc<-data_edss6_timevarying
tvc_st<-"startdate"
tvc_ed<-"enddate"
temp<-lapply(unique(dat_tvc$PATIENT_ID), function(id){
  dat_temp<-dat_tvc[which(dat_tvc$PATIENT_ID==id),]
  dat_temp<-tvc_st_ed(x=dat_temp,st=tvc_st,ed=tvc_ed)
  return(dat_temp)
})

# Reformat the time-varying data and convert the list to data frame
for (i in 1:length(temp)) {
  if(i==1) dat_tr_temp<-temp[i][[1]] else dat_tr_temp<-rbind(dat_tr_temp,temp[i][[1]])
}

dat_tr_temp$DMT_c<-0

for (i in unique(dat_tr_temp$PATIENT_ID)) {
  dat_temp<-dat_tr_temp[dat_tr_temp$PATIENT_ID==i,]
  dat_temp1<-data_tr[data_tr$PATIENT_ID==i,]
  # The value for treatment that covered in each treatment period will be changed to the corresponding levels in DMT_cat.
  for (j in 1:nrow(dat_temp1)) {
    dat_temp$DMT_c[dat_temp$time>dat_temp1$START_DATE[j]&dat_temp$time<=dat_temp1$END_DATE[j]]<-dat_temp1$DMT[j]
  }
  dat_tr_temp[dat_tr_temp$PATIENT_ID==i,]<-dat_temp
}

# Calculate the starting time for each interval 
dat_tr_temp$tstart<-tstartfun(PATIENT_ID,time,dat_tr_temp)

# Back up 
dat_tr_temp.edss6_backup<-dat_tr_temp

dat_tr_temp<-dat_tr_temp.edss6_backup
dat_tr_temp<-dat_tr_temp%>%
  dplyr::select(-START_DATE,-END_DATE)%>%
  group_by(PATIENT_ID)%>%
  arrange(tstart,.by_group = T)%>%
  filter(row_number()!=1)%>%
  mutate(endtime=as.numeric(time-tstart)/365.25)%>%
  mutate(endtime=cumsum(endtime))%>%
  mutate(starttime=lag(endtime))%>%
  mutate(starttime=ifelse(is.na(starttime),0,starttime))%>%
  ungroup()%>%
  relocate(starttime,.before = endtime)%>%
  as.data.frame()

dat_tr_final.edss6<-dat_tr_temp

# 
dat_tr_final.edss6<-dat_tr_final.edss6%>%
  # Add back the patients with no followup treatment
  bind_rows(data_edss6_notreatment)%>%
  mutate(DMT_c=ifelse(is.na(DMT_c),0,DMT_c),
         starttime=ifelse(is.na(starttime),0,starttime),
         endtime=ifelse(is.na(endtime),as.numeric(event_enddate-pira_date)/365.25,endtime))%>%
  mutate(DMT_timevarying=as.factor(ifelse(DMT_c==0,0,1)))%>%
  as.data.frame()

table(dat_tr_final.edss6$country)
dat_tr_final.edss6<-dat_tr_final.edss6%>%
  mutate(country_c=ifelse(country%in%c("NZ","AU"),"ANZ",
                   ifelse(country%in%c("BE","CH","CZ","DK","ES","FR","GB","GR","HR","HU","IE","IL","IT","MK","MT","NL","PT","RO"),"EU",
                   ifelse(country%in%c("CA","US"),"North-AM",
                   ifelse(country%in%c("EG","IR","KW","LB","OM","TR"),"Mid-East","Others")))))

tab<-dat_tr_final.edss6%>%group_by(PATIENT_ID)%>%slice(1)%>%dplyr::select(country_c)
table(tab$country_c)
length(unique(dat_tr_final.edss6$PATIENT_ID))

# Early or later PIRA
dat_tr_final.edss6<-dat_tr_final.edss6%>%
  mutate(early_pira=ifelse(as.numeric(pira_date-SYMPTOMS_DATE)/365.25<=5,1,0))

# Backup dat_tr_final.edss6
dat_tr_final.edss6.backup<-dat_tr_final.edss6

dat_tr_final.edss6<-dat_tr_final.edss6.backup
# Matching
dat_tr_final_prematch<-dat_tr_final.edss6%>%
  group_by(PATIENT_ID)%>%
  slice(1)%>%
  ungroup()%>%
  dplyr::select(-starttime,-endtime,-DMT_timevarying)%>%
  as.data.frame()

m.out<-matchit(formula = as.factor(nonepersis_pira)~age+disease_duration+GENDER+pira_edss+pira_dmt_gp_b+dmt_num+relapse_num730,
               data=dat_tr_final_prematch,ratio=1,replace = F,method = "nearest", distance = "glm")
summary(m.out)
# Matched final data in 1:1
dat_tr_final_matched.edss6 <- match.data(m.out)

dat_tr_final_matched.edss6<-dat_tr_final_matched.edss6%>%
  left_join(subset(dat_tr_final.edss6,select=c(PATIENT_ID,starttime,endtime,DMT_timevarying)))%>%
  group_by(PATIENT_ID)%>%
  mutate(events=ifelse(row_number()==n()&events==1,1,0))
length(unique(dat_tr_final_matched.edss6$PATIENT_ID))
tab<-dat_tr_final_matched.edss6%>%group_by(PATIENT_ID)%>%slice(1)%>%dplyr::select(country_c)
table(tab$country_c)

dat_tr_final_matched.edss6$persis_pira<-abs(dat_tr_final_matched.edss6$nonepersis_pira-1)
length(unique(dat_tr_final_matched.edss6$PATIENT_ID[dat_tr_final_matched.edss6$persis_pira==1]))

res.edss6.matching<-coxph(Surv(starttime,endtime,events)~nonepersis_pira+cluster(PATIENT_ID)+strata(subclass),data=dat_tr_final_matched.edss6,robust = T)
res.edss6.sum<-summary(res.edss6.matching)
cox.zph(res.edss6.matching)


# Demongraphics
data_demon.match<-dat_tr_final_matched.edss6%>%
  group_by(PATIENT_ID)%>%
  slice(n())%>%
  ungroup()%>%
  as.data.frame()

summary(data_demon.match$age)
sd(data_demon.match$age)
summary(data_demon.match$age[data_demon.match$persis_pira==1])
sd(data_demon.match$age[data_demon.match$persis_pira==1])
summary(data_demon.match$age[data_demon.match$persis_pira==0])
sd(data_demon.match$age[data_demon.match$persis_pira==0])

table(data_demon.match$GENDER)
round(table(data_demon.match$GENDER)/sum(table(data_demon.match$GENDER))*100)
table(data_demon.match$GENDER[data_demon.match$persis_pira==1])
round(table(data_demon.match$GENDER[data_demon.match$persis_pira==1])/sum(table(data_demon.match$GENDER[data_demon.match$persis_pira==1]))*100)
table(data_demon.match$GENDER[data_demon.match$persis_pira==0])
round(table(data_demon.match$GENDER[data_demon.match$persis_pira==0])/sum(table(data_demon.match$GENDER[data_demon.match$persis_pira==0]))*100)

table(data_demon.match$pira_dmt_gp_b)
round(table(data_demon.match$pira_dmt_gp_b)/sum(table(data_demon.match$pira_dmt_gp_b))*100)
table(data_demon.match$pira_dmt_gp_b[data_demon.match$persis_pira==1])
round(table(data_demon.match$pira_dmt_gp_b[data_demon.match$persis_pira==1])/sum(table(data_demon.match$pira_dmt_gp_b[data_demon.match$persis_pira==1]))*100)
table(data_demon.match$pira_dmt_gp_b[data_demon.match$persis_pira==0])
round(table(data_demon.match$pira_dmt_gp_b[data_demon.match$persis_pira==0])/sum(table(data_demon.match$pira_dmt_gp_b[data_demon.match$persis_pira==0]))*100)

summary(data_demon.match$dmt_num)
summary(data_demon.match$dmt_num[data_demon.match$persis_pira==1])
summary(data_demon.match$dmt_num[data_demon.match$persis_pira==0])

summary(data_demon.match$relapse_num730)
summary(data_demon.match$relapse_num730[data_demon.match$persis_pira==1])
summary(data_demon.match$relapse_num730[data_demon.match$persis_pira==0])

summary(data_demon.match$pira_edss)
summary(data_demon.match$pira_edss[data_demon.match$persis_pira==1])
summary(data_demon.match$pira_edss[data_demon.match$persis_pira==0])

summary(data_demon.match$disease_duration)
summary(data_demon.match$disease_duration[data_demon.match$persis_pira==1])
summary(data_demon.match$disease_duration[data_demon.match$persis_pira==0])

######################################################################################################################################
######################################################################################################################################
######################################################################################################################################
# The secondary outcome to study whether the group of patient with a none persistent PIRA will be 
# less likely to reach SPMS. 
#################################################################################################################
#################################################################################################################
# All patients with PIRA has a KFS3>=2 will be excluded.

# Obtain the patients with KFS3>=2 and EDSS>=4 at PIRA
data_KFS3_EDSS4<-data_final_edss4%>%
  dplyr::select(-edss6_date)%>%
  left_join(subset(data_vi,select=c(PATIENT_ID,DATE_OF_VISIT,EDSS,KFS_1,
                                    KFS_2,KFS_3,KFS_4,KFS_5,KFS_6,KFS_7)),by="PATIENT_ID")%>%
  group_by(PATIENT_ID)%>%
  arrange(DATE_OF_VISIT,.by_group=T)%>%
  mutate(KFS_1=ifelse(is.na(KFS_1),lag(KFS_1),KFS_1),
         KFS_2=ifelse(is.na(KFS_2),lag(KFS_2),KFS_2),
         KFS_3=ifelse(is.na(KFS_3),lag(KFS_3),KFS_3),
         KFS_4=ifelse(is.na(KFS_4),lag(KFS_4),KFS_4),
         KFS_5=ifelse(is.na(KFS_5),lag(KFS_5),KFS_5),
         KFS_6=ifelse(is.na(KFS_6),lag(KFS_6),KFS_6),
         KFS_7=ifelse(is.na(KFS_7),lag(KFS_7),KFS_7))%>%
  # Excluding patients if they have a missing in KFS.
  filter(DATE_OF_VISIT==pira_base|DATE_OF_VISIT==pira_date,
         !duplicated(DATE_OF_VISIT),!T%in%is.na(KFS_1),
         DATE_OF_VISIT==pira_date, pira_edss>=4&KFS_3>=2)%>%
  ungroup()%>%
  dplyr::select(PATIENT_ID)

# Secondary outcome, time to SPMS (baseline at the date of PIRA)
# Data for SPMS
data_spms<-data_final_edss4%>%
  dplyr::select(-edss6_date)%>%
  left_join(subset(data_vi,select=c(PATIENT_ID,DATE_OF_VISIT,EDSS,KFS_1,
                                    KFS_2,KFS_3,KFS_4,KFS_5,KFS_6,KFS_7)),by="PATIENT_ID")%>%
  group_by(PATIENT_ID)%>%
  arrange(DATE_OF_VISIT,.by_group=T)%>%
  mutate(KFS_1=ifelse(is.na(KFS_1),lag(KFS_1),KFS_1),
         KFS_2=ifelse(is.na(KFS_2),lag(KFS_2),KFS_2),
         KFS_3=ifelse(is.na(KFS_3),lag(KFS_3),KFS_3),
         KFS_4=ifelse(is.na(KFS_4),lag(KFS_4),KFS_4),
         KFS_5=ifelse(is.na(KFS_5),lag(KFS_5),KFS_5),
         KFS_6=ifelse(is.na(KFS_6),lag(KFS_6),KFS_6),
         KFS_7=ifelse(is.na(KFS_7),lag(KFS_7),KFS_7))%>%
  mutate(KFS_1=ifelse(is.na(KFS_1),lag(KFS_1),KFS_1),
         KFS_2=ifelse(is.na(KFS_2),lag(KFS_2),KFS_2),
         KFS_3=ifelse(is.na(KFS_3),lag(KFS_3),KFS_3),
         KFS_4=ifelse(is.na(KFS_4),lag(KFS_4),KFS_4),
         KFS_5=ifelse(is.na(KFS_5),lag(KFS_5),KFS_5),
         KFS_6=ifelse(is.na(KFS_6),lag(KFS_6),KFS_6),
         KFS_7=ifelse(is.na(KFS_7),lag(KFS_7),KFS_7))%>%
  # Excluding patients if they have a missing in KFS.
  filter(!duplicated(DATE_OF_VISIT),!T%in%is.na(KFS_3))%>%
  arrange(pira_date,.by_group = T)%>%
  filter(DATE_OF_VISIT>pira_date[1])%>%
  mutate(edss6_date_temp=ifelse(EDSS>=6,DATE_OF_VISIT,NA))%>%
  mutate(edss6_date=as.Date(ifelse(F%in%is.na(edss6_date_temp),min(edss6_date_temp,na.rm = T),NA),origin="1970-01-01"))%>%
  dplyr::select(-edss6_date_temp)%>%
  # Excluding the patients who were not included in the primary analysis
  filter(PATIENT_ID%in%groups.persis$PATIENT_ID)%>%
  # Excluding the patients who had EDSS>=4 and pyramid function score>=2 at the time of PIRA.
  filter(!PATIENT_ID%in%data_KFS3_EDSS4$PATIENT_ID)%>%
  ungroup()%>%
  left_join(groups.persis,by="PATIENT_ID")%>%
  left_join(subset(dat_pa,select=c(PATIENT_ID,BIRTH_DATE,GENDER,SYMPTOMS_DATE,MSCOURSE_3_DATE)),by="PATIENT_ID")%>%
  left_join(re_num,by="PATIENT_ID")%>%
  rename(clinician_spms_date=MSCOURSE_3_DATE)%>%
  group_by(PATIENT_ID)%>%
  arrange(pira_date,.by_group = T)%>%
  filter(followup==max(followup))%>%
  ungroup()%>%
  filter(!is.na(BIRTH_DATE),!is.na(GENDER),!is.na(SYMPTOMS_DATE))%>%
  mutate(age=as.numeric(pira_date-BIRTH_DATE)/365.25,
         disease_duration=as.numeric(pira_date-SYMPTOMS_DATE)/365.25,
         country=substr(PATIENT_ID,1,2))%>%
  relocate(BIRTH_DATE,GENDER,SYMPTOMS_DATE,dmt_num,relapse_num365,
           relapse_num730,age,disease_duration,country,.before = pira_base)%>%
  # Exclude the patients with no baseline treatment
  # filter(pira_dmt_gp!="none")%>%
  mutate(pira_dmt_gp_b=ifelse(pira_dmt_gp=="high",1,0))%>%
  as.data.frame()

# To obtain the confirmed none-persistence of PIRA
gap<-365.25/4
ind<-F
for(i in unique(data_spms$PATIENT_ID)) {
  temp<-data_spms[which(data_spms$PATIENT_ID==i),]
  temp$spms_date<-NA
  # Only need to test n-2 EDSS since we need at least 3 to confirm progression
  for(j in 1:(nrow(temp)-1)){
    base_EDSS<-unique(temp$pira_edss)
    if(base_EDSS==0) {
      temp_vector<-Lorsheider_spms(base=base_EDSS,
                                edss=temp$EDSS[j:nrow(temp)],
                                visit=temp$DATE_OF_VISIT[j:nrow(temp)],
                                amt=1.5,gap=gap,kfs3=temp$KFS_3[j:nrow(temp)])
      if(!is.na(temp_vector[2])) temp$spms_date[j]<-temp_vector[2]
      
    } else if(base_EDSS>=1&base_EDSS<=5.5) {
      temp_vector<-Lorsheider_spms(base=base_EDSS,
                                edss=temp$EDSS[j:nrow(temp)],
                                visit=temp$DATE_OF_VISIT[j:nrow(temp)],
                                amt=1,gap=gap,kfs3=temp$KFS_3[j:nrow(temp)])
      if(!is.na(temp_vector[2])) temp$spms_date[j]<-temp_vector[2]
    } else {
      temp_vector<-Lorsheider_spms(base=base_EDSS,
                                edss=temp$EDSS[j:nrow(temp)],
                                visit=temp$DATE_OF_VISIT[j:nrow(temp)],
                                amt=0.5,gap=gap,kfs3=temp$KFS_3[j:nrow(temp)])
      if(!is.na(temp_vector[2])) temp$spms_date[j]<-temp_vector[2]
    }
  }
  temp$spms_date<-as.Date(temp$spms_date,origin = "1970-01-01")
  if(!ind) data_temp_spms<-temp else data_temp_spms<-rbind(data_temp_spms,temp)
  ind<-T
}

data_spms_backup<-data_temp_spms

data_spms<-data_spms_backup
# Obtain the last EDSS assessment before the diagnosis of SPMS
data_spms_lag<-data_spms%>%
  group_by(PATIENT_ID)%>%
  arrange(DATE_OF_VISIT,.by_group = T)%>%
  mutate(lag_edssdate=as.Date(ifelse(!is.na(spms_date)&spms_date==DATE_OF_VISIT,lag(DATE_OF_VISIT),NA),origin="1970-01-01"))%>%
  filter(!is.na(lag_edssdate))%>%
  dplyr::select(PATIENT_ID,spms_date,lag_edssdate)

data_spms<-data_spms%>%
  dplyr::select(-DATE_OF_VISIT,-EDSS,-sprintf("KFS_%d",1:7))%>%
  distinct()%>%
  left_join(data_spms_lag,by=c("PATIENT_ID","spms_date"))%>%
  left_join(subset(dat_re,select=c(PATIENT_ID,DATE_OF_ONSET)))%>%
  group_by(PATIENT_ID)%>%
  mutate(ind=ifelse(is.na(spms_date),0,
                    ifelse(DATE_OF_ONSET<=spms_date&DATE_OF_ONSET>lag_edssdate,1,0)))%>%
  mutate(ind=ifelse(is.na(spms_date),ind,
                    ifelse(DATE_OF_ONSET<=spms_date&DATE_OF_ONSET>spms_date-30,1,ind)))%>%
  mutate(spms_date_err=as.Date(ifelse(ind==1,spms_date,NA),origin="1970-01-01"))%>%
  mutate(spms_date_temp=as.Date(ifelse(spms_date%in%spms_date_err,NA,spms_date),origin="1970-01-01"))%>%
  dplyr::select(-spms_date,-DATE_OF_ONSET,-ind,-lag_edssdate)%>%
  rename(spms_date=spms_date_temp)%>%
  dplyr::select(-spms_date_err)%>%
  group_by(PATIENT_ID)%>%
  mutate(spms_date=as.Date(ifelse(F%in%is.na(spms_date),min(spms_date,na.rm = T),spms_date),origin="1970-01-01"))%>%
  slice(1)%>%
  ungroup()%>%
  # Obtain the events and event date for Lorsheider SPMS
  mutate(events=ifelse(is.na(spms_date),0,1),
         event_enddate=as.Date(ifelse(is.na(spms_date),last_visit,spms_date),origin="1970-01-01"))%>%
  relocate(events,event_enddate,.after=spms_date)%>%
  # Obtain the events and event date for clinician SPMS
  mutate(clinician_spms_events=ifelse(is.na(clinician_spms_date),0,1),
         clinician_spms_event_enddate=as.Date(ifelse(is.na(clinician_spms_date),last_visit,clinician_spms_date),origin="1970-01-01"))%>%
  relocate(clinician_spms_events,clinician_spms_event_enddate,.after=clinician_spms_date)%>%
  as.data.frame()

data_spms<-within(data_spms, pira_dmt_gp <- relevel(factor(pira_dmt_gp), ref = "none"))

data_spms$relapse_num730[is.na(data_spms$relapse_num730)]<-0
data_spms$relapse_num365[is.na(data_spms$relapse_num365)]<-0
data_spms$dmt_num[is.na(data_spms$dmt_num)]<-0

#######################################################################################################################
#######################################################################################################################
# The following codes is for secondary outcome, getting risk of reaching SPMS based on Lorsheider criteria 
# Generate the time-varying DMT use 
data_spms_timevarying<-data_spms%>%
  left_join(subset(data_tr,select=c(PATIENT_ID,DMT,START_DATE,END_DATE)),by="PATIENT_ID")%>%
  group_by(PATIENT_ID)%>%
  mutate(enddate_temp=as.Date(ifelse(!is.na(END_DATE),END_DATE,
                                     ifelse(row_number()!=n(),lead(START_DATE),event_enddate)),
                              origin="1970-01-01"))%>%
  mutate(enddate=as.Date(ifelse(enddate_temp>event_enddate,event_enddate,enddate_temp),origin="1970-01-01"))%>%
  mutate(ind=ifelse(START_DATE<pira_date&enddate>pira_date,1,0),
         startdate=as.Date(ifelse(ind==1,pira_date,START_DATE),origin="1970-01-01"))%>%
  mutate(startdate=as.Date(ifelse(is.na(startdate),pira_date,startdate),origin="1970-01-01"))%>%
  filter(enddate>pira_date,startdate<enddate)%>%
  filter(!(is.na(START_DATE)&n()==1))%>%
  ungroup()%>%
  dplyr::select(-ind,-enddate_temp)%>%
  as.data.frame()

# Save the patients with no followup treatment into a dataframe.
data_spms_notreatment<-data_spms%>%
  filter(!PATIENT_ID%in%data_spms_timevarying$PATIENT_ID)%>%
  distinct()

# AR-001-0031
# Generate a new time variable to combine start and end time of treatment for each patient
dat_tvc<-data_spms_timevarying
tvc_st<-"startdate"
tvc_ed<-"enddate"
temp<-lapply(unique(dat_tvc$PATIENT_ID), function(id){
  dat_temp<-dat_tvc[which(dat_tvc$PATIENT_ID==id),]
  dat_temp<-tvc_st_ed(x=dat_temp,st=tvc_st,ed=tvc_ed)
  return(dat_temp)
})

# Reformat the time-varying data and convert the list to data frame
for (i in 1:length(temp)) {
  if(i==1) dat_tr_temp<-temp[i][[1]] else dat_tr_temp<-rbind(dat_tr_temp,temp[i][[1]])
}

dat_tr_temp$DMT_c<-0

for (i in unique(dat_tr_temp$PATIENT_ID)) {
  dat_temp<-dat_tr_temp[dat_tr_temp$PATIENT_ID==i,]
  dat_temp1<-data_tr[data_tr$PATIENT_ID==i,]
  # The value for treatment that covered in each treatment period will be changed to the corresponding levels in DMT_cat.
  for (j in 1:nrow(dat_temp1)) {
    dat_temp$DMT_c[dat_temp$time>dat_temp1$START_DATE[j]&dat_temp$time<=dat_temp1$END_DATE[j]]<-dat_temp1$DMT[j]
  }
  dat_tr_temp[dat_tr_temp$PATIENT_ID==i,]<-dat_temp
}

# Calculate the starting time for each interval 
dat_tr_temp$tstart<-tstartfun(PATIENT_ID,time,dat_tr_temp)

# Back up 
dat_tr_temp.spms_backup<-dat_tr_temp

dat_tr_temp<-dat_tr_temp.spms_backup
dat_tr_temp<-dat_tr_temp%>%
  dplyr::select(-START_DATE,-END_DATE)%>%
  group_by(PATIENT_ID)%>%
  arrange(tstart,.by_group = T)%>%
  filter(row_number()!=1)%>%
  mutate(endtime=as.numeric(time-tstart)/365.25)%>%
  mutate(endtime=cumsum(endtime))%>%
  mutate(starttime=lag(endtime))%>%
  mutate(starttime=ifelse(is.na(starttime),0,starttime))%>%
  ungroup()%>%
  relocate(starttime,.before = endtime)%>%
  as.data.frame()

dat_tr_final.spms<-dat_tr_temp

# 
dat_tr_final.spms<-dat_tr_final.spms%>%
  # Add back the patients with no followup treatment
  bind_rows(data_spms_notreatment)%>%
  mutate(DMT_c=ifelse(is.na(DMT_c),0,DMT_c),
         starttime=ifelse(is.na(starttime),0,starttime),
         endtime=ifelse(is.na(endtime),as.numeric(event_enddate-pira_date)/365.25,endtime))%>%
  mutate(DMT_timevarying=as.factor(ifelse(DMT_c==0,0,1)))%>%
  as.data.frame()

table(dat_tr_final.spms$country)
dat_tr_final.spms<-dat_tr_final.spms%>%
  mutate(country_c=ifelse(country%in%c("NZ","AU"),"ANZ",
                  ifelse(country%in%c("BE","CH","CZ","DK","ES","FR","GB","GR","HR","HU","IE","IL","IT","MK","MT","NL","PT","RO"),"EU",
                  ifelse(country%in%c("CA","US"),"North-AM",
                  ifelse(country%in%c("EG","IR","KW","LB","OM","TR"),"Mid-East","Others")))))

tab<-dat_tr_final.spms%>%group_by(PATIENT_ID)%>%slice(1)%>%dplyr::select(country_c)
table(tab$country_c)
length(unique(dat_tr_final.spms$PATIENT_ID))

# Early or later PIRA
dat_tr_final.spms<-dat_tr_final.spms%>%
  mutate(early_pira=ifelse(as.numeric(pira_date-SYMPTOMS_DATE)/365.25<=5,1,0))

# Obtain the number of patients reaching SPMS based on Lorscheider criteria.
dat_tr_final.spms.number<-dat_tr_final.spms%>%
  group_by(PATIENT_ID)%>%
  slice(1)%>%
  ungroup()%>%
  as.data.frame()

round(table(dat_tr_final.spms.number$events)/nrow(dat_tr_final.spms.number)*100)

# Backup dat_tr_final.spms
dat_tr_final.spms.backup<-dat_tr_final.spms

dat_tr_final.spms<-dat_tr_final.spms.backup
# Matching
dat_tr_final_prematch<-dat_tr_final.spms%>%
  group_by(PATIENT_ID)%>%
  slice(1)%>%
  ungroup()%>%
  dplyr::select(-starttime,-endtime,-DMT_timevarying)%>%
  as.data.frame()

m.out<-matchit(formula = as.factor(nonepersis_pira)~age+disease_duration+GENDER+pira_edss+pira_dmt_gp_b++dmt_num+relapse_num730,
               data=dat_tr_final_prematch,ratio=1,replace = F,method = "nearest", distance = "glm")
summary(m.out)
# m.out<-matchit(formula = as.factor(nonepersis_pira)~age+disease_duration+GENDER+pira_edss+dmt_num+relapse_num730+KFS_1_b+KFS_2_b,
#                data=dat_tr_final_prematch,ratio=1,replace = F,method = "nearest", distance = "glm")

# Matched final data in 1:1
dat_tr_final_matched.spms <- match.data(m.out)

dat_tr_final_matched.spms<-dat_tr_final_matched.spms%>%
  left_join(subset(dat_tr_final.spms,select=c(PATIENT_ID,starttime,endtime,DMT_timevarying)))%>%
  group_by(PATIENT_ID)%>%
  mutate(events=ifelse(row_number()==n()&events==1,1,0))
length(unique(dat_tr_final_matched.spms$PATIENT_ID))
tab<-dat_tr_final_matched.spms%>%group_by(PATIENT_ID)%>%slice(1)%>%dplyr::select(country_c)
table(tab$country_c)
length(unique(dat_tr_final_matched.spms$PATIENT_ID))

dat_tr_final_matched.spms$persis_pira<-abs(dat_tr_final_matched.spms$nonepersis_pira-1)


# Cox with time-varying covariates
# Persistent
# res.spms.matching<-coxph(Surv(starttime,endtime,events)~persis_pira+DMT_timevarying+cluster(PATIENT_ID)+strata(subclass),data=dat_tr_final_matched.spms,robust = T)
# Non-persistent PIRA
res.spms.matching<-coxph(Surv(starttime,endtime,events)~nonepersis_pira+DMT_timevarying+cluster(PATIENT_ID)+strata(subclass),data=dat_tr_final_matched.spms,robust = T)
res.spms.sum<-summary(res.spms.matching)
cox.zph(res.spms.matching)


# Demongraphics
data_demon.match<-dat_tr_final_matched.spms%>%
  group_by(PATIENT_ID)%>%
  slice(n())%>%
  ungroup()%>%
  as.data.frame()

data_demon.match<-dat_tr_final_matched.edss6%>%
  group_by(PATIENT_ID)%>%
  slice(n())%>%
  ungroup()%>%
  as.data.frame()

# Follow-up 
summary(data_demon.match$endtime)

summary(data_demon.match$age)
sd(data_demon.match$age)
summary(data_demon.match$age[data_demon.match$persis_pira==1])
sd(data_demon.match$age[data_demon.match$persis_pira==1])
summary(data_demon.match$age[data_demon.match$persis_pira==0])
sd(data_demon.match$age[data_demon.match$persis_pira==0])

table(data_demon.match$GENDER)
round(table(data_demon.match$GENDER)/sum(table(data_demon.match$GENDER))*100)
table(data_demon.match$GENDER[data_demon.match$persis_pira==1])
round(table(data_demon.match$GENDER[data_demon.match$persis_pira==1])/sum(table(data_demon.match$GENDER[data_demon.match$persis_pira==1]))*100)
table(data_demon.match$GENDER[data_demon.match$persis_pira==0])
round(table(data_demon.match$GENDER[data_demon.match$persis_pira==0])/sum(table(data_demon.match$GENDER[data_demon.match$persis_pira==0]))*100)

table(data_demon.match$pira_dmt_gp_b)
round(table(data_demon.match$pira_dmt_gp_b)/sum(table(data_demon.match$pira_dmt_gp_b))*100)
table(data_demon.match$pira_dmt_gp_b[data_demon.match$persis_pira==1])
round(table(data_demon.match$pira_dmt_gp_b[data_demon.match$persis_pira==1])/sum(table(data_demon.match$pira_dmt_gp_b[data_demon.match$persis_pira==1]))*100)
table(data_demon.match$pira_dmt_gp_b[data_demon.match$persis_pira==0])
round(table(data_demon.match$pira_dmt_gp_b[data_demon.match$persis_pira==0])/sum(table(data_demon.match$pira_dmt_gp_b[data_demon.match$persis_pira==0]))*100)

summary(data_demon.match$dmt_num)
summary(data_demon.match$dmt_num[data_demon.match$persis_pira==1])
summary(data_demon.match$dmt_num[data_demon.match$persis_pira==0])

summary(data_demon.match$relapse_num730)
summary(data_demon.match$relapse_num730[data_demon.match$persis_pira==1])
summary(data_demon.match$relapse_num730[data_demon.match$persis_pira==0])

summary(data_demon.match$pira_edss)
summary(data_demon.match$pira_edss[data_demon.match$persis_pira==1])
summary(data_demon.match$pira_edss[data_demon.match$persis_pira==0])

summary(data_demon.match$disease_duration)
summary(data_demon.match$disease_duration[data_demon.match$persis_pira==1])
summary(data_demon.match$disease_duration[data_demon.match$persis_pira==0])

####################################################################################################################################################
# Draw KM curves

# Plot the KM curves for EDSS 6
fit<-survfit(Surv(starttime,endtime,events)~nonepersis_pira,data = dat_tr_final_matched.edss6)
# With p-value
# ggsurv.edss6 <-ggsurvplot(fit,data = dat_tr_final_matched.edss6,title="A. Cumulative hazard of reaching EDSS 6",xlab="Years",
#                           palette = "lancet",tables.theme = theme_cleantable()+theme(panel.grid = element_blank(),
#                                                                                      axis.text.y = element_text(angle = 0)),
#                           censor=F, fun="cumhaz",risk.table = T,ylim=c(0,0.5),xlim=c(0,10),break.x.by=2,tables.height = 0.18,fontsize=8,font.tickslab = c(30),font.title=c(30),font.x=c(30),font.y=c(30),font.legend=c(20), legend.labs = c("Non-persistent PIRA", "Persistent PIRA"),
#                           legend="none",legend.title="",risk.table.y.text.col = T,conf.int=T,
#                           pval = sprintf("Persistent PIRA vs Non-persistent PIRA\nHR: %.2f; 95%% CI: (%.2f, %.2f); P<.001",
#                                          res.edss6.sum$conf.int[1],res.edss6.sum$conf.int[3],res.edss6.sum$conf.int[4]),
#                           pval.coord = c(0, 0.4),pval.size=8)
# without p-value
ggsurv.edss6 <-ggsurvplot(fit,data = dat_tr_final_matched.edss6,title="A Cumulative hazard of reaching EDSS 6",xlab="Years",
                          palette = "lancet",tables.theme = theme_cleantable()+theme(panel.grid = element_blank(),axes.offset = TRUE,
                                                                                     axis.text.y = element_text(angle = 0)),
                          censor=F, fun="cumhaz",risk.table = T,ylim=c(0,0.5),xlim=c(0,10),break.x.by=2,tables.height = 0.18,fontsize=8,font.tickslab = c(30),font.title=c(30),font.x=c(30),font.y=c(30),font.legend=c(20), legend.labs = c("Persistent PIRA", "Non-persistent PIRA"),
                          legend.title="",risk.table.y.text.col = T,conf.int=T,tables.y.text = F)
# ggsurv3<-ggpar(ggsurv3,font.legend = list(size = 18, color = "black"))
ggsurv.edss6$table<-ggsurv.edss6$table + theme_cleantable()
ggsurv.edss6$table$theme$axis.text.y$size<-30
ggsurv.edss6$table$theme$plot.title$size<-30
# ggsurv.edss6$plot$theme$axis.title.y$margin<-margin(t = 0, r = 0, b = 0, l = 0)
library(patchwork)
combined_plot_edss6<- ggsurv.edss6$plot/ggsurv.edss6$table + plot_layout(heights = c(3, 1))
combined_plot_edss6 

# Plot the KM curves for spms
fit<-survfit(Surv(starttime,endtime,events)~nonepersis_pira,data = dat_tr_final_matched.spms)
# With p-value
# ggsurv.spms <-ggsurvplot(fit,data = dat_tr_final_matched.spms,title="B. Cumulative hazard of reaching SPMS",xlab="Years",
#                          palette = "lancet",conf.int=T,
#                          censor=F, fun="cumhaz",risk.table = T,ylim=c(0,0.5),xlim=c(0,10),break.x.by=2,tables.height = 0.18,fontsize=8,font.tickslab = c(25),font.title=c(25),font.x=c(25),font.y=c(25),font.legend=c(20), legend.labs = c("Non-persistent PIRA", "Persistent PIRA"),
#                          legend="none",legend.title="",risk.table.y.text.col = T,
#                          pval = sprintf("Persistent PIRA vs Non-persistent PIRA\nHR: %.2f; 95%% CI: (%.2f, %.2f); P<.001",
#                                         res.spms.sum$conf.int[1],res.spms.sum$conf.int[3],res.spms.sum$conf.int[4]),
#                          pval.coord = c(0, 0.4),pval.size=8)

# Without p-value
ggsurv.spms <-ggsurvplot(fit,data = dat_tr_final_matched.spms,
                         title="B Cumulative hazard of reaching SPMS",xlab="Years",
                         palette = "lancet",conf.int=T,
                         censor=F, fun="cumhaz",risk.table = T,ylim=c(0,0.5),xlim=c(0,10),
                         break.x.by=2,x.tick.by=2,time.inc =2,risk.table.by=2,
                         tables.height = 0.18,fontsize=8,font.tickslab = c(30),font.title=c(30),font.x=c(30),font.y=c(30),font.legend=c(20), legend.labs = c("Persistent PIRA", "Non-persistent PIRA"),
                         legend.title="",risk.table.y.text.col = T,tables.y.text = F)

# ggsurv3<-ggpar(ggsurv3,font.legend = list(size = 18, color = "black"))
ggsurv.spms$table<-ggsurv.spms$table + theme_cleantable()
ggsurv.spms$table$theme$axis.text.y$size<-30
ggsurv.spms$table$theme$plot.title$size<-30
combined_plot_spms<- ggsurv.spms$plot/ggsurv.spms$table + plot_layout(heights = c(3, 1))
combined_plot_spms 

combined_plot <- wrap_plots(combined_plot_edss6, combined_plot_spms, ncol = 1)
combined_plot<- combined_plot_edss6|combined_plot_spms
combined_plot
########################################################################################################################

# Draw the forestplot
# Number of events under persistent and non-persistent PIRA for EDSS 6.
dat_tr_final_matched.edss6.forestplot<-dat_tr_final_matched.edss6%>%
  group_by(PATIENT_ID)%>%
  slice(n())%>%
  ungroup()%>%
  as.data.frame()

num_persis_pira.edss6<-table(dat_tr_final_matched.edss6.forestplot$nonepersis_pira)


mean.edss6<-round(res.edss6.sum$conf.int[1,1],digits=2)
LCI.edss6<-round(res.edss6.sum$conf.int[1,3],digits=2)
UCI.edss6<-round(res.edss6.sum$conf.int[1,4],digits=2)
p.edss6<-round(res.edss6.sum$coefficients[1,6],digits=4)

num<-as.numeric(table(dat_tr_final_matched.edss6.forestplot$nonepersis_pira[dat_tr_final_matched.edss6.forestplot$events==1])[c("0","1")])

base_data.edss6 <- data.frame(mean  = c(1,mean.edss6), lower = c(1,LCI.edss6), upper = c(1,UCI.edss6),
                         variables = c(sprintf("   Persistent PIRA (n = %d)",num_persis_pira.edss6["0"]), 
                                       sprintf("   Non-persistent PIRA (n = %d)",num_persis_pira.edss6["1"])),
                         events=as.character(num),
                         Rate = c("1.00 (reference)", paste0(sprintf("%.2f", mean.edss6)," (",
                                                             sprintf("%.2f", LCI.edss6),", ",sprintf("%.2f", UCI.edss6),")")),
                         pvalue=c("NA",ifelse(p.edss6==0, "<0.0001",sprintf("%.4f",p.edss6))))

# Number of events under persistent and non-persistent PIRA for SPMS.
dat_tr_final_matched.spms.forestplot<-dat_tr_final_matched.spms%>%
  group_by(PATIENT_ID)%>%
  slice(n())%>%
  ungroup()%>%
  as.data.frame()

num_persis_pira.spms<-table(dat_tr_final_matched.spms.forestplot$nonepersis_pira)

mean.spms<-round(res.spms.sum$conf.int[1,1],digits=2)
LCI.spms<-round(res.spms.sum$conf.int[1,3],digits=2)
UCI.spms<-round(res.spms.sum$conf.int[1,4],digits=2)
p.spms<-round(res.spms.sum$coefficients[1,6],digits=4)

num<-as.numeric(table(dat_tr_final_matched.spms.forestplot$nonepersis_pira[dat_tr_final_matched.spms.forestplot$events==1])[c("0","1")])

base_data.spms <- data.frame(mean  = c(1,mean.spms), lower = c(1,LCI.spms), upper = c(1,UCI.spms),
                         variables = c(sprintf("   Persistent PIRA (n = %d)",num_persis_pira.spms["0"]), 
                                       sprintf("   Non-persistent PIRA (n = %d)",num_persis_pira.spms["1"])),
                         events=as.character(num),
                         Rate = c("1.00 (reference)", paste0(sprintf("%.2f", mean.spms)," (",
                                                             sprintf("%.2f", LCI.spms),", ",sprintf("%.2f", UCI.spms),")")),
                         pvalue=c("NA",ifelse(p.spms==0, "<0.0001",sprintf("%.4f",p.spms))))


header.edss6 <- tibble(variables = c("Time to EDSS 6"),
                    events=c("Number of events"),Rate = c("HR (95% CI)"),pvalue=c("P values"))
header.spms <- tibble(variables = c("Time to SPMS"),
                    events=c(""),Rate = c(""),pvalue= c(""))


# 
# empty_row <- tibble(mean = NA_real_)
empty_row <- tibble(mean = 0.9,lower =0.7,upper=1)

cochrane_output_df <- bind_rows(empty_row,header.edss6,base_data.edss6,
                                  header.spms,base_data.spms)

tiff(paste0(path.plot,"Figure3_v3-2-",Sys.Date(),".tiff"), width = 4000, height = 2400, units = 'px', res = 300)
cochrane_output_df %>%
  forestplot(labeltext = c(variables,events,Rate,pvalue),
             boxsize = 0.3,align=c("l","c","c","r"),
             clip = c(0.1, 6), 
             lineheight = unit(10,"mm"),txt_gp = fpTxtGp(ticks=gpar(cex=0.8)),
             colgap = unit(6,"mm"),graph.pos = 4,
             is.summary = c(T,T,F,F,T,F,F),hrzl_lines = gpar(col="white"),
             xticks = c(0.1,0.3,1,2.0),
             xlog = TRUE,zero=1,ci.vertices=TRUE, ci.vertices.height = 0.15,
             col = fpColors(box="black", lines="black", zero = "gray"))
grid.text("C HR", 0.03,0.7, gp=gpar(cex=1.3))
grid.text("HR (95% CI)",0.81,0.295, gp=gpar(cex=0.8))
grid.text("Favors non-persistent PIRA", 0.743,0.64, gp=gpar(cex=0.8))
grid.text("Favors persistent PIRA",0.865,0.64, gp=gpar(cex=0.8))
dev.off()


# Demongraphics
data_demon.match<-dat_tr_final_matched%>%
  group_by(PATIENT_ID)%>%
  slice(n())%>%
  ungroup()%>%
  as.data.frame()

# Follow-up 
summary(data_demon.match$endtime)

summary(data_demon.match$age)
sd(data_demon.match$age)
summary(data_demon.match$age[data_demon.match$persis_pira==1])
sd(data_demon.match$age[data_demon.match$persis_pira==1])
summary(data_demon.match$age[data_demon.match$persis_pira==0])
sd(data_demon.match$age[data_demon.match$persis_pira==0])

table(data_demon.match$GENDER)
round(table(data_demon.match$GENDER)/sum(table(data_demon.match$GENDER))*100)
table(data_demon.match$GENDER[data_demon.match$persis_pira==1])
round(table(data_demon.match$GENDER[data_demon.match$persis_pira==1])/sum(table(data_demon.match$GENDER[data_demon.match$persis_pira==1]))*100)
table(data_demon.match$GENDER[data_demon.match$persis_pira==0])
round(table(data_demon.match$GENDER[data_demon.match$persis_pira==0])/sum(table(data_demon.match$GENDER[data_demon.match$persis_pira==0]))*100)

table(data_demon.match$pira_dmt_gp_b)
round(table(data_demon.match$pira_dmt_gp_b)/sum(table(data_demon.match$pira_dmt_gp_b))*100)
table(data_demon.match$pira_dmt_gp_b[data_demon.match$persis_pira==1])
round(table(data_demon.match$pira_dmt_gp_b[data_demon.match$persis_pira==1])/sum(table(data_demon.match$pira_dmt_gp_b[data_demon.match$persis_pira==1]))*100)
table(data_demon.match$pira_dmt_gp_b[data_demon.match$persis_pira==0])
round(table(data_demon.match$pira_dmt_gp_b[data_demon.match$persis_pira==0])/sum(table(data_demon.match$pira_dmt_gp_b[data_demon.match$persis_pira==0]))*100)

summary(data_demon.match$dmt_num)
summary(data_demon.match$dmt_num[data_demon.match$persis_pira==1])
summary(data_demon.match$dmt_num[data_demon.match$persis_pira==0])

summary(data_demon.match$relapse_num730)
summary(data_demon.match$relapse_num730[data_demon.match$persis_pira==1])
summary(data_demon.match$relapse_num730[data_demon.match$persis_pira==0])

summary(data_demon.match$pira_edss)
summary(data_demon.match$pira_edss[data_demon.match$persis_pira==1])
summary(data_demon.match$pira_edss[data_demon.match$persis_pira==0])

summary(data_demon.match$disease_duration)
summary(data_demon.match$disease_duration[data_demon.match$persis_pira==1])
summary(data_demon.match$disease_duration[data_demon.match$persis_pira==0])

#######################################################################################################################
#######################################################################################################################
# The following codes is for sensitivity 2, getting risk of reaching SPMS based on clinician's decision 
# Generate the time-varying DMT use 
data_spms_timevarying.sen2<-data_spms%>%
  left_join(subset(data_tr,select=c(PATIENT_ID,DMT,START_DATE,END_DATE)),by="PATIENT_ID")%>%
  group_by(PATIENT_ID)%>%
  # Fill in the missing in the end date. We assume that the end of treatment use was 
  # same as the next treatment start if the missing occurred was not from 
  # the last row of a patient 
  mutate(enddate_temp=as.Date(ifelse(!is.na(END_DATE),END_DATE,
                                     ifelse(row_number()!=n(),lead(START_DATE),clinician_spms_event_enddate)),
                              origin="1970-01-01"))%>%
  mutate(enddate=as.Date(ifelse(enddate_temp>clinician_spms_event_enddate,clinician_spms_event_enddate,enddate_temp),origin="1970-01-01"))%>%
  mutate(ind=ifelse(START_DATE<pira_date&enddate>pira_date,1,0),
         startdate=as.Date(ifelse(ind==1,pira_date,START_DATE),origin="1970-01-01"))%>%
  mutate(startdate=as.Date(ifelse(is.na(startdate),pira_date,startdate),origin="1970-01-01"))%>%
  filter(enddate>pira_date,startdate<enddate)%>%
  # Exclude the patient with no follow up treatment for now,
  # and they will be added back later.
  filter(!(is.na(START_DATE)&n()==1))%>%
  ungroup()%>%
  dplyr::select(-ind,-enddate_temp)%>%
  # filter(!DMT%in%c("azathioprine","cyclophosphamide","fampridine",
  #                  "flebogamma","methotrexate","methylprednisolone",
  #                  "ponesimod","prednisone"))%>%
  as.data.frame()

# Save the patients with no followup treatment into a dataframe.
data_spms_notreatment.sen2<-data_spms%>%
  filter(!PATIENT_ID%in%data_spms_timevarying.sen2$PATIENT_ID)%>%
  distinct()


# Generate a new time variable to combine start and end time of treatment for each patient
dat_tvc<-data_spms_timevarying.sen2
tvc_st<-"startdate"
tvc_ed<-"enddate"
temp<-lapply(unique(dat_tvc$PATIENT_ID), function(id){
  dat_temp<-dat_tvc[which(dat_tvc$PATIENT_ID==id),]
  dat_temp<-tvc_st_ed(x=dat_temp,st=tvc_st,ed=tvc_ed)
  return(dat_temp)
})

# Reformat the time-varying data and convert the list to data frame
for (i in 1:length(temp)) {
  if(i==1) dat_tr_temp<-temp[i][[1]] else dat_tr_temp<-rbind(dat_tr_temp,temp[i][[1]])
}

dat_tr_temp$DMT_c<-0

for (i in unique(dat_tr_temp$PATIENT_ID)) {
  dat_temp<-dat_tr_temp[dat_tr_temp$PATIENT_ID==i,]
  dat_temp1<-data_tr[data_tr$PATIENT_ID==i,]
  # The value for treatment that covered in each treatment period will be changed to the corresponding levels in DMT_cat.
  for (j in 1:nrow(dat_temp1)) {
    dat_temp$DMT_c[dat_temp$time>dat_temp1$START_DATE[j]&dat_temp$time<=dat_temp1$END_DATE[j]]<-dat_temp1$DMT[j]
  }
  dat_tr_temp[dat_tr_temp$PATIENT_ID==i,]<-dat_temp
}

# Calculate the starting time for each interval 
dat_tr_temp$tstart<-tstartfun(PATIENT_ID,time,dat_tr_temp)

# Back up 
dat_tr_temp.spms_backup.sen2<-dat_tr_temp

dat_tr_temp<-dat_tr_temp.spms_backup.sen2
dat_tr_temp<-dat_tr_temp%>%
  dplyr::select(-START_DATE,-END_DATE)%>%
  group_by(PATIENT_ID)%>%
  arrange(tstart,.by_group = T)%>%
  filter(row_number()!=1)%>%
  mutate(endtime=as.numeric(time-tstart)/365.25)%>%
  mutate(endtime=cumsum(endtime))%>%
  mutate(starttime=lag(endtime))%>%
  mutate(starttime=ifelse(is.na(starttime),0,starttime))%>%
  ungroup()%>%
  relocate(starttime,.before = endtime)%>%
  as.data.frame()

dat_tr_final.spms.sen2<-dat_tr_temp

# 
dat_tr_final.spms.sen2<-dat_tr_final.spms.sen2%>%
  # Add back the patients with no followup treatment
  bind_rows(data_spms_notreatment.sen2)%>%
  mutate(DMT_c=ifelse(is.na(DMT_c),0,DMT_c),
         starttime=ifelse(is.na(starttime),0,starttime),
         endtime=ifelse(is.na(endtime),as.numeric(clinician_spms_event_enddate-pira_date)/365.25,endtime))%>%
  mutate(DMT_timevarying=as.factor(ifelse(DMT_c==0,0,1)))%>%
  as.data.frame()

table(dat_tr_final.spms.sen2$country)
dat_tr_final.spms.sen2<-dat_tr_final.spms.sen2%>%
  mutate(country_c=ifelse(country%in%c("NZ","AU"),"ANZ",
                  ifelse(country%in%c("BE","CH","CZ","DK","ES","FR","GB","GR","HR","HU","IE","IL","IT","MK","MT","NL","PT","RO"),"EU",
                  ifelse(country%in%c("CA","US"),"North-AM",
                  ifelse(country%in%c("EG","IR","KW","LB","OM","TR"),"Mid-East","Others")))))

tab<-dat_tr_final.spms.sen2%>%group_by(PATIENT_ID)%>%slice(1)%>%dplyr::select(country_c)
table(tab$country_c)
length(unique(dat_tr_final.spms.sen2$PATIENT_ID))

# Early or later PIRA
dat_tr_final.spms.sen2<-dat_tr_final.spms.sen2%>%
  mutate(early_pira=ifelse(as.numeric(pira_date-SYMPTOMS_DATE)/365.25<=5,1,0))%>%
  # Obtain the event based on clinician-determined SPMS
  group_by(PATIENT_ID)%>%
  mutate(clinician_spms_events=ifelse(row_number()==n()&clinician_spms_events==1,1,0))

# Obtain the number of patients reaching clinician-determined SPMS.
dat_tr_final.spms.sen2.number<-dat_tr_final.spms.sen2%>%
  group_by(PATIENT_ID)%>%
  slice(n())%>%
  ungroup()%>%
  as.data.frame()

round(table(dat_tr_final.spms.sen2.number$clinician_spms_events)/nrow(dat_tr_final.spms.sen2.number)*100)

# Matching
dat_tr_final_prematch.sen2<-dat_tr_final.spms.sen2%>%
  group_by(PATIENT_ID)%>%
  slice(1)%>%
  ungroup()%>%
  dplyr::select(-starttime,-endtime,-DMT_timevarying)%>%
  as.data.frame()

m.out.sen2<-matchit(formula = as.factor(nonepersis_pira)~age+disease_duration+GENDER+pira_edss+pira_dmt_gp_b+dmt_num+relapse_num730,
               data=dat_tr_final_prematch.sen2,ratio=1,replace = F,method = "nearest", distance = "glm")
summary(m.out.sen2)
# m.out<-matchit(formula = as.factor(nonepersis_pira)~age+disease_duration+GENDER+pira_edss+dmt_num+relapse_num730+KFS_1_b+KFS_2_b,
#                data=dat_tr_final_prematch,ratio=1,replace = F,method = "nearest", distance = "glm")

# Matched final data in 1:1
dat_tr_final_matched.sen2 <- match.data(m.out.sen2)

dat_tr_final_matched.sen2<-dat_tr_final_matched.sen2%>%
  left_join(subset(dat_tr_final.spms.sen2,select=c(PATIENT_ID,starttime,endtime,DMT_timevarying)))

tab<-dat_tr_final_matched.sen2%>%group_by(PATIENT_ID)%>%slice(1)%>%dplyr::select(country_c)
table(tab$country_c)
length(unique(dat_tr_final_matched.sen2$PATIENT_ID))

dat_tr_final_matched.sen2$persis_pira<-abs(dat_tr_final_matched.sen2$nonepersis_pira-1)

# Cox with time-varying covariates
# res.sen2.matching<-coxph(Surv(starttime,endtime,clinician_spms_events)~persis_pira+cluster(PATIENT_ID)+strata(subclass),data=dat_tr_final_matched.sen2,robust = T)
res.sen2.matching<-coxph(Surv(starttime,endtime,clinician_spms_events)~nonepersis_pira+cluster(PATIENT_ID)+strata(subclass),data=dat_tr_final_matched.sen2,robust = T)

summary(res.sen2.matching)
cox.zph(res.sen2.matching)
#######################################################################################################################################################################
#######################################################################################################################################################################

# Subgroup analyses for reaching EDSS 6
dat_tr_final.edss6<-dat_tr_final.edss6.backup

# Early DMT and prop_DMTuse
early.dmt<-dat_tr_final%>%
  group_by(PATIENT_ID)%>%
  slice(1)%>%
  dplyr::select(PATIENT_ID,early_DMT,prop_DMTuse)%>%
  ungroup()%>%
  as.data.frame()

data_sub.edss6<-dat_tr_final.edss6%>%
  group_by(PATIENT_ID)%>%
  slice(1)%>%
  ungroup()%>%
  left_join(early.dmt,by="PATIENT_ID")%>%
  dplyr::select(-DMT,-time,-DMT_c,-tstart,-starttime,-endtime,-DMT_timevarying)%>%
  as.data.frame()

median(data_sub.edss6$age)
median(data_sub.edss6$relapse_num730)
median(data_sub.edss6$pira_edss)
median(data_sub.edss6$disease_duration)
median(data_sub.edss6$prop_DMTuse)
  
dat_tr_final_subgp.edss6<-dat_tr_final.edss6%>%
  left_join(early.dmt,by="PATIENT_ID")%>%
  mutate(age_b=ifelse(age<=median(data_sub.edss6$age),0,1),
         relapse_num730_b=ifelse(relapse_num730==0,0,1),
         pira_edss_b=ifelse(pira_edss<=2.5,0,1),
         disease_duration_b=ifelse(disease_duration<=median(data_sub.edss6$disease_duration),0,1),
         dmt_num_b=ifelse(dmt_num<=median(data_sub.edss6$dmt_num),0,1),
         prop_DMTuse_b=ifelse(prop_DMTuse<median(data_sub.edss6$prop_DMTuse),0,1))%>%
  group_by(PATIENT_ID)%>%
  mutate(events=ifelse(row_number()==n()&events==1,1,0))%>%
  ungroup()%>%
  as.data.frame()

dat_tr_final_subgp.edss6$persis_pira<-abs(dat_tr_final_subgp.edss6$nonepersis_pira-1)


############################
# Age
res.subgp.age_b<-coxph(Surv(starttime,endtime,events)~nonepersis_pira*age_b+disease_duration+GENDER+pira_edss+pira_dmt_gp_b+dmt_num+relapse_num730+DMT_timevarying+cluster(PATIENT_ID),data=dat_tr_final_subgp.edss6,robust = T)
summary(res.subgp.age_b)

res.subgp.age_b1<-coxph(Surv(starttime,endtime,events)~disease_duration+pira_edss+pira_dmt_gp_b+dmt_num+nonepersis_pira+relapse_num730+DMT_timevarying+cluster(PATIENT_ID),data=dat_tr_final_subgp.edss6[dat_tr_final_subgp.edss6$age_b==1,],robust = T)
summary(res.subgp.age_b1)

res.subgp.age_b0<-coxph(Surv(starttime,endtime,events)~disease_duration+pira_edss+pira_dmt_gp_b+dmt_num+nonepersis_pira+relapse_num730+DMT_timevarying+cluster(PATIENT_ID),data=dat_tr_final_subgp.edss6[dat_tr_final_subgp.edss6$age_b==0,],robust = T)
summary(res.subgp.age_b0)

############################

# Sex
res.subgp.GENDER<-coxph(Surv(starttime,endtime,events)~age+disease_duration+nonepersis_pira*GENDER+pira_edss+pira_dmt_gp_b+dmt_num+relapse_num730+DMT_timevarying+cluster(PATIENT_ID),data=dat_tr_final_subgp.edss6,robust = T)
summary(res.subgp.GENDER)

# GENDER F
res.subgp.GENDER1<-coxph(Surv(starttime,endtime,events)~age+disease_duration+pira_edss+pira_dmt_gp_b+dmt_num+nonepersis_pira+relapse_num730+DMT_timevarying+cluster(PATIENT_ID),data=dat_tr_final_subgp.edss6[dat_tr_final_subgp.edss6$GENDER=="F",],robust = T)
summary(res.subgp.GENDER1)

# GENDER M
res.subgp.GENDER0<-coxph(Surv(starttime,endtime,events)~age+disease_duration+pira_edss+pira_dmt_gp_b+dmt_num+nonepersis_pira+relapse_num730+DMT_timevarying+cluster(PATIENT_ID),data=dat_tr_final_subgp.edss6[dat_tr_final_subgp.edss6$GENDER=="M",],robust = T)
summary(res.subgp.GENDER0)

############################

# DMT number
res.subgp.dmt_num_b<-coxph(Surv(starttime,endtime,events)~age+disease_duration+GENDER+pira_edss+pira_dmt_gp_b+nonepersis_pira*dmt_num_b+relapse_num730+DMT_timevarying+cluster(PATIENT_ID),data=dat_tr_final_subgp.edss6,robust = T)
summary(res.subgp.dmt_num_b)

# dmt_num_b>0
res.subgp.dmt_num_b1<-coxph(Surv(starttime,endtime,events)~age+GENDER+disease_duration+pira_dmt_gp_b+pira_edss+nonepersis_pira+relapse_num730+DMT_timevarying+cluster(PATIENT_ID),data=dat_tr_final_subgp.edss6[dat_tr_final_subgp.edss6$dmt_num_b==1,],robust = T)
summary(res.subgp.dmt_num_b1)

# dmt_num_b<=0
res.subgp.dmt_num_b0<-coxph(Surv(starttime,endtime,events)~age+GENDER+disease_duration+pira_dmt_gp_b+pira_edss+nonepersis_pira+relapse_num730+DMT_timevarying+cluster(PATIENT_ID),data=dat_tr_final_subgp.edss6[dat_tr_final_subgp.edss6$dmt_num_b==0,],robust = T)
summary(res.subgp.dmt_num_b0)

############################

# relapse_num730
res.subgp.relapse_num730<-coxph(Surv(starttime,endtime,events)~age+disease_duration+GENDER+pira_edss+pira_dmt_gp_b+dmt_num+nonepersis_pira*relapse_num730_b+DMT_timevarying+cluster(PATIENT_ID),data=dat_tr_final_subgp.edss6,robust = T)
summary(res.subgp.relapse_num730)

# relapse_num730>0
res.subgp.relapse_num730_b1<-coxph(Surv(starttime,endtime,events)~age+GENDER+disease_duration+pira_dmt_gp_b+pira_edss+nonepersis_pira+dmt_num+DMT_timevarying+cluster(PATIENT_ID),data=dat_tr_final_subgp.edss6[dat_tr_final_subgp.edss6$relapse_num730_b==1,],robust = T)
summary(res.subgp.relapse_num730_b1)

# relapse_num730<=0
res.subgp.relapse_num730_b0<-coxph(Surv(starttime,endtime,events)~age+GENDER+disease_duration+pira_dmt_gp_b+pira_edss+nonepersis_pira+dmt_num+DMT_timevarying+cluster(PATIENT_ID),data=dat_tr_final_subgp.edss6[dat_tr_final_subgp.edss6$relapse_num730_b==0,],robust = T)
summary(res.subgp.relapse_num730_b0)

############################
# pira_edss
res.subgp.pira_edss_b<-coxph(Surv(starttime,endtime,events)~age+disease_duration+GENDER+nonepersis_pira*pira_edss_b+pira_dmt_gp_b+dmt_num+relapse_num730+DMT_timevarying+cluster(PATIENT_ID),data=dat_tr_final_subgp.edss6,robust = T)
summary(res.subgp.pira_edss_b)

# pira_edss>2.5
res.subgp.pira_edss_b1<-coxph(Surv(starttime,endtime,events)~age+GENDER+disease_duration+pira_dmt_gp_b+nonepersis_pira+dmt_num+relapse_num730+DMT_timevarying+cluster(PATIENT_ID),data=dat_tr_final_subgp.edss6[dat_tr_final_subgp.edss6$pira_edss_b==1,],robust = T)
summary(res.subgp.pira_edss_b1)

# pira_edss<=2.5
res.subgp.pira_edss_b0<-coxph(Surv(starttime,endtime,events)~age+GENDER+disease_duration+pira_dmt_gp_b+nonepersis_pira+dmt_num+relapse_num730+DMT_timevarying+cluster(PATIENT_ID),data=dat_tr_final_subgp.edss6[dat_tr_final_subgp.edss6$pira_edss_b==0,],robust = T)
summary(res.subgp.pira_edss_b0)

############################
# disease_duration_b
res.subgp.disease_duration<-coxph(Surv(starttime,endtime,events)~age+nonepersis_pira*disease_duration_b+GENDER+pira_edss+pira_dmt_gp_b+dmt_num+relapse_num730+DMT_timevarying+cluster(PATIENT_ID),data=dat_tr_final_subgp.edss6,robust = T)
summary(res.subgp.disease_duration)

res.subgp.disease_duration_b1<-coxph(Surv(starttime,endtime,events)~age+GENDER+pira_edss+pira_dmt_gp_b+nonepersis_pira+dmt_num+relapse_num730+DMT_timevarying+cluster(PATIENT_ID),data=dat_tr_final_subgp.edss6[dat_tr_final_subgp.edss6$disease_duration_b==1,],robust = T)
summary(res.subgp.disease_duration_b1)

res.subgp.disease_duration_b0<-coxph(Surv(starttime,endtime,events)~age+GENDER+pira_edss+pira_dmt_gp_b+nonepersis_pira+dmt_num+relapse_num730+DMT_timevarying+cluster(PATIENT_ID),data=dat_tr_final_subgp.edss6[dat_tr_final_subgp.edss6$disease_duration_b==0,],robust = T)
summary(res.subgp.disease_duration_b0)

############################
# pira_dmt_gp_b
res.subgp.pira_edss<-coxph(Surv(starttime,endtime,events)~age+disease_duration+GENDER+pira_edss+nonepersis_pira*pira_dmt_gp_b+dmt_num+relapse_num730+DMT_timevarying+cluster(PATIENT_ID),data=dat_tr_final_subgp.edss6,robust = T)
summary(res.subgp.pira_edss)

# patients using high-efficacy DMT at baseline
res.subgp.pira_edss.pira_dmt_gp_b1<-coxph(Surv(starttime,endtime,events)~age+disease_duration+GENDER+pira_edss+nonepersis_pira+dmt_num+relapse_num730+DMT_timevarying+cluster(PATIENT_ID),data=dat_tr_final_subgp.edss6[dat_tr_final_subgp.edss6$pira_dmt_gp_b==1,],robust = T)
summary(res.subgp.pira_edss.pira_dmt_gp_b1)

# patients not using high-efficacy DMT at baseline
res.subgp.pira_edss.pira_dmt_gp_b0<-coxph(Surv(starttime,endtime,events)~age+disease_duration+GENDER+pira_edss+nonepersis_pira+dmt_num+relapse_num730+DMT_timevarying+cluster(PATIENT_ID),data=dat_tr_final_subgp.edss6[dat_tr_final_subgp.edss6$pira_dmt_gp_b==0,],robust = T)
summary(res.subgp.pira_edss.pira_dmt_gp_b0)
###########################

###########################
# Early DMT
res.subgp.early_DMT<-coxph(Surv(starttime,endtime,events)~age+nonepersis_pira*early_DMT+disease_duration_b+GENDER+pira_edss+pira_dmt_gp_b+dmt_num+relapse_num730+DMT_timevarying+cluster(PATIENT_ID),data=dat_tr_final_subgp.edss6,robust = T)
summary(res.subgp.early_DMT)

# Early DMT=1
res.subgp.pira_edss.early_DMT1<-coxph(Surv(starttime,endtime,events)~age+disease_duration+GENDER+pira_edss+nonepersis_pira+pira_dmt_gp_b+dmt_num+relapse_num730+DMT_timevarying+cluster(PATIENT_ID),data=dat_tr_final_subgp.edss6[dat_tr_final_subgp.edss6$early_DMT==1,],robust = T)
summary(res.subgp.pira_edss.early_DMT1)

# Early DMT=0
res.subgp.pira_edss.early_DMT0<-coxph(Surv(starttime,endtime,events)~age+disease_duration+GENDER+pira_edss+nonepersis_pira+pira_dmt_gp_b+dmt_num+relapse_num730+DMT_timevarying+cluster(PATIENT_ID),data=dat_tr_final_subgp.edss6[dat_tr_final_subgp.edss6$early_DMT==0,],robust = T)
summary(res.subgp.pira_edss.early_DMT0)
###########################

# Early PIRA
res.subgp.early_pira<-coxph(Surv(starttime,endtime,events)~nonepersis_pira*early_pira+disease_duration+age+GENDER+pira_dmt_gp_b+relapse_num730+pira_edss+DMT_timevarying+cluster(PATIENT_ID),data=dat_tr_final_subgp.edss6,robust = T)
summary(res.subgp.early_pira)

# Early PIRA=1
res.subgp.pira_edss.early_pira1<-coxph(Surv(starttime,endtime,events)~age+disease_duration+pira_dmt_gp_b+GENDER+pira_edss+nonepersis_pira+dmt_num+relapse_num730+DMT_timevarying+cluster(PATIENT_ID),data=dat_tr_final_subgp.edss6[dat_tr_final_subgp.edss6$early_pira==1,],robust = T)
summary(res.subgp.pira_edss.early_pira1)

# Early PIRA=0
res.subgp.pira_edss.early_pira0<-coxph(Surv(starttime,endtime,events)~age+disease_duration+pira_dmt_gp_b+GENDER+pira_edss+nonepersis_pira+dmt_num+relapse_num730+DMT_timevarying+cluster(PATIENT_ID),data=dat_tr_final_subgp.edss6[dat_tr_final_subgp.edss6$early_pira==0,],robust = T)
summary(res.subgp.pira_edss.early_pira0)

###########################
# prop_DMTuse_b

res.subgp.prop_DMTuse_b<-coxph(Surv(starttime,endtime,events)~nonepersis_pira*prop_DMTuse_b+disease_duration+age+GENDER+pira_dmt_gp_b+relapse_num730+pira_edss+DMT_timevarying+cluster(PATIENT_ID),data=dat_tr_final_subgp.edss6,robust = T)
summary(res.subgp.prop_DMTuse_b)

res.subgp.pira_edss.early_pira1<-coxph(Surv(starttime,endtime,events)~age+disease_duration+pira_dmt_gp_b+GENDER+pira_edss+nonepersis_pira+dmt_num+relapse_num730+DMT_timevarying+cluster(PATIENT_ID),data=dat_tr_final_subgp.edss6[dat_tr_final_subgp.edss6$prop_DMTuse_b==1,],robust = T)
summary(res.subgp.pira_edss.early_pira1)

res.subgp.pira_edss.early_pira0<-coxph(Surv(starttime,endtime,events)~age+disease_duration+pira_dmt_gp_b+GENDER+pira_edss+nonepersis_pira+dmt_num+relapse_num730+DMT_timevarying+cluster(PATIENT_ID),data=dat_tr_final_subgp.edss6[dat_tr_final_subgp.edss6$prop_DMTuse_b==0,],robust = T)
summary(res.subgp.pira_edss.early_pira0)

###########################

#######################################################################################################################################################################
#######################################################################################################################################################################

# Subgroup analyses for reaching SPMS
dat_tr_final.spms<-dat_tr_final.spms.backup

data_sub.spms<-dat_tr_final.spms%>%
  group_by(PATIENT_ID)%>%
  slice(1)%>%
  ungroup()%>%
  left_join(early.dmt,by="PATIENT_ID")%>%
  dplyr::select(-DMT,-time,-DMT_c,-tstart,-starttime,-endtime,-DMT_timevarying)%>%
  as.data.frame()

median(data_sub.spms$age)
median(data_sub.spms$relapse_num730)
median(data_sub.spms$pira_edss)
median(data_sub.spms$disease_duration)
median(data_sub.spms$prop_DMTuse)

dat_tr_final_subgp.spms<-dat_tr_final.spms%>%
  left_join(early.dmt,by="PATIENT_ID")%>%
  mutate(age_b=ifelse(age<=median(data_sub.spms$age),0,1),
         relapse_num730_b=ifelse(relapse_num730==0,0,1),
         pira_edss_b=ifelse(pira_edss<=2.5,0,1),
         disease_duration_b=ifelse(disease_duration<=median(data_sub.spms$disease_duration),0,1),
         dmt_num_b=ifelse(dmt_num<=median(data_sub.spms$dmt_num),0,1),
         prop_DMTuse_b=ifelse(prop_DMTuse<median(data_sub.spms$prop_DMTuse),0,1))%>%
  group_by(PATIENT_ID)%>%
  mutate(events=ifelse(row_number()==n()&events==1,1,0))%>%
  ungroup()%>%
  as.data.frame()

dat_tr_final_subgp.spms$persis_pira<-abs(dat_tr_final_subgp.spms$nonepersis_pira-1)

############################
# Age
res.subgp.age_b<-coxph(Surv(starttime,endtime,events)~nonepersis_pira*age_b+disease_duration+GENDER+pira_edss+pira_dmt_gp_b+dmt_num+relapse_num730+DMT_timevarying+cluster(PATIENT_ID),data=dat_tr_final_subgp.spms,robust = T)
summary(res.subgp.age_b)

# Age>41.7
res.subgp.age_b1<-coxph(Surv(starttime,endtime,events)~disease_duration+pira_edss+pira_dmt_gp_b+dmt_num+nonepersis_pira+relapse_num730+DMT_timevarying+cluster(PATIENT_ID),data=dat_tr_final_subgp.spms[dat_tr_final_subgp.spms$age_b==1,],robust = T)
summary(res.subgp.age_b1)

# Age<=41.7
res.subgp.age_b0<-coxph(Surv(starttime,endtime,events)~disease_duration+pira_edss+pira_dmt_gp_b+dmt_num+nonepersis_pira+relapse_num730+DMT_timevarying+cluster(PATIENT_ID),data=dat_tr_final_subgp.spms[dat_tr_final_subgp.spms$age_b==0,],robust = T)
summary(res.subgp.age_b0)

############################
############################
# prop_DMTuse
res.subgp.prop_DMTuse_b<-coxph(Surv(starttime,endtime,events)~nonepersis_pira*prop_DMTuse_b+age+disease_duration+GENDER+pira_edss+pira_dmt_gp_b+dmt_num+relapse_num730+DMT_timevarying+cluster(PATIENT_ID),data=dat_tr_final_subgp.spms,robust = T)
summary(res.subgp.prop_DMTuse_b)

res.subgp.prop_DMTuse_b1<-coxph(Surv(starttime,endtime,events)~disease_duration+age+pira_edss+pira_dmt_gp_b+dmt_num+nonepersis_pira+relapse_num730+DMT_timevarying+cluster(PATIENT_ID),data=dat_tr_final_subgp.spms[dat_tr_final_subgp.spms$prop_DMTuse_b==1,],robust = T)
summary(res.subgp.prop_DMTuse_b1)

res.subgp.prop_DMTuse_b0<-coxph(Surv(starttime,endtime,events)~disease_duration+age+pira_edss+pira_dmt_gp_b+dmt_num+nonepersis_pira+relapse_num730+DMT_timevarying+cluster(PATIENT_ID),data=dat_tr_final_subgp.spms[dat_tr_final_subgp.spms$prop_DMTuse_b==0,],robust = T)
summary(res.subgp.prop_DMTuse_b0)

############################

# Sex
res.subgp.GENDER<-coxph(Surv(starttime,endtime,events)~age+disease_duration+nonepersis_pira*GENDER+pira_edss+pira_dmt_gp_b+dmt_num+relapse_num730+DMT_timevarying+cluster(PATIENT_ID),data=dat_tr_final_subgp.spms,robust = T)
summary(res.subgp.GENDER)

# GENDER F
res.subgp.GENDER1<-coxph(Surv(starttime,endtime,events)~age+disease_duration+pira_edss+pira_dmt_gp_b+dmt_num+nonepersis_pira+relapse_num730+DMT_timevarying+cluster(PATIENT_ID),data=dat_tr_final_subgp.spms[dat_tr_final_subgp.spms$GENDER=="F",],robust = T)
summary(res.subgp.GENDER1)

# GENDER M
res.subgp.GENDER0<-coxph(Surv(starttime,endtime,events)~age+disease_duration+pira_edss+pira_dmt_gp_b+dmt_num+nonepersis_pira+relapse_num730+DMT_timevarying+cluster(PATIENT_ID),data=dat_tr_final_subgp.spms[dat_tr_final_subgp.spms$GENDER=="M",],robust = T)
summary(res.subgp.GENDER0)

############################

# DMT number
res.subgp.dmt_num_b<-coxph(Surv(starttime,endtime,events)~age+disease_duration+GENDER+pira_edss+pira_dmt_gp_b+nonepersis_pira*dmt_num_b+relapse_num730+DMT_timevarying+cluster(PATIENT_ID),data=dat_tr_final_subgp.spms,robust = T)
summary(res.subgp.dmt_num_b)

# dmt_num_b>0
res.subgp.dmt_num_b1<-coxph(Surv(starttime,endtime,events)~age+GENDER+disease_duration+pira_dmt_gp_b+pira_edss+nonepersis_pira+relapse_num730+DMT_timevarying+cluster(PATIENT_ID),data=dat_tr_final_subgp.spms[dat_tr_final_subgp.spms$dmt_num_b==1,],robust = T)
summary(res.subgp.dmt_num_b1)

# dmt_num_b<=0
res.subgp.dmt_num_b0<-coxph(Surv(starttime,endtime,events)~age+GENDER+disease_duration+pira_dmt_gp_b+pira_edss+nonepersis_pira+relapse_num730+DMT_timevarying+cluster(PATIENT_ID),data=dat_tr_final_subgp.spms[dat_tr_final_subgp.spms$dmt_num_b==0,],robust = T)
summary(res.subgp.dmt_num_b0)

############################

# relapse_num730
res.subgp.relapse_num730<-coxph(Surv(starttime,endtime,events)~age+disease_duration+GENDER+pira_edss+pira_dmt_gp_b+dmt_num+nonepersis_pira*relapse_num730_b+DMT_timevarying+cluster(PATIENT_ID),data=dat_tr_final_subgp.spms,robust = T)
summary(res.subgp.relapse_num730)

# relapse_num730>0
res.subgp.relapse_num730_b1<-coxph(Surv(starttime,endtime,events)~age+GENDER+disease_duration+pira_dmt_gp_b+pira_edss+nonepersis_pira+dmt_num+DMT_timevarying+cluster(PATIENT_ID),data=dat_tr_final_subgp.spms[dat_tr_final_subgp.spms$relapse_num730_b==1,],robust = T)
summary(res.subgp.relapse_num730_b1)

# relapse_num730<=0
res.subgp.relapse_num730_b0<-coxph(Surv(starttime,endtime,events)~age+GENDER+disease_duration+pira_dmt_gp_b+pira_edss+nonepersis_pira+dmt_num+DMT_timevarying+cluster(PATIENT_ID),data=dat_tr_final_subgp.spms[dat_tr_final_subgp.spms$relapse_num730_b==0,],robust = T)
summary(res.subgp.relapse_num730_b0)

############################
# pira_edss
res.subgp.pira_edss_b<-coxph(Surv(starttime,endtime,events)~age+disease_duration+GENDER+nonepersis_pira*pira_edss_b+pira_dmt_gp_b+dmt_num+relapse_num730+DMT_timevarying+cluster(PATIENT_ID),data=dat_tr_final_subgp.spms,robust = T)
summary(res.subgp.pira_edss_b)

# pira_edss>2.5
res.subgp.pira_edss_b1<-coxph(Surv(starttime,endtime,events)~age+GENDER+disease_duration+pira_dmt_gp_b+nonepersis_pira+dmt_num+relapse_num730+DMT_timevarying+cluster(PATIENT_ID),data=dat_tr_final_subgp.spms[dat_tr_final_subgp.spms$pira_edss_b==1,],robust = T)
summary(res.subgp.pira_edss_b1)

# pira_edss<=2.5
res.subgp.pira_edss_b0<-coxph(Surv(starttime,endtime,events)~age+GENDER+disease_duration+pira_dmt_gp_b+nonepersis_pira+dmt_num+relapse_num730+DMT_timevarying+cluster(PATIENT_ID),data=dat_tr_final_subgp.spms[dat_tr_final_subgp.spms$pira_edss_b==0,],robust = T)
summary(res.subgp.pira_edss_b0)

############################
# disease_duration_b
res.subgp.disease_duration<-coxph(Surv(starttime,endtime,events)~age+nonepersis_pira*disease_duration_b+GENDER+pira_edss+pira_dmt_gp_b+dmt_num+relapse_num730+DMT_timevarying+cluster(PATIENT_ID),data=dat_tr_final_subgp.spms,robust = T)
summary(res.subgp.disease_duration)

res.subgp.disease_duration_b1<-coxph(Surv(starttime,endtime,events)~age+GENDER+pira_edss+pira_dmt_gp_b+nonepersis_pira+dmt_num+relapse_num730+DMT_timevarying+cluster(PATIENT_ID),data=dat_tr_final_subgp.spms[dat_tr_final_subgp.spms$disease_duration_b==1,],robust = T)
summary(res.subgp.disease_duration_b1)

res.subgp.disease_duration_b0<-coxph(Surv(starttime,endtime,events)~age+GENDER+pira_edss+pira_dmt_gp_b+nonepersis_pira+dmt_num+relapse_num730+DMT_timevarying+cluster(PATIENT_ID),data=dat_tr_final_subgp.spms[dat_tr_final_subgp.spms$disease_duration_b==0,],robust = T)
summary(res.subgp.disease_duration_b0)

############################
# pira_dmt_gp_b
res.subgp.pira_edss<-coxph(Surv(starttime,endtime,events)~age+disease_duration+GENDER+pira_edss+nonepersis_pira*pira_dmt_gp_b+dmt_num+relapse_num730+DMT_timevarying+cluster(PATIENT_ID),data=dat_tr_final_subgp.spms,robust = T)
summary(res.subgp.pira_edss)

# patients using high-efficacy DMT at baseline
res.subgp.pira_edss.pira_dmt_gp_b1<-coxph(Surv(starttime,endtime,events)~age+disease_duration+GENDER+pira_edss+nonepersis_pira+dmt_num+relapse_num730+DMT_timevarying+cluster(PATIENT_ID),data=dat_tr_final_subgp.spms[dat_tr_final_subgp.spms$pira_dmt_gp_b==1,],robust = T)
summary(res.subgp.pira_edss.pira_dmt_gp_b1)

# patients not using high-efficacy DMT at baseline
res.subgp.pira_edss.pira_dmt_gp_b0<-coxph(Surv(starttime,endtime,events)~age+disease_duration+GENDER+pira_edss+nonepersis_pira+dmt_num+relapse_num730+DMT_timevarying+cluster(PATIENT_ID),data=dat_tr_final_subgp.spms[dat_tr_final_subgp.spms$pira_dmt_gp_b==0,],robust = T)
summary(res.subgp.pira_edss.pira_dmt_gp_b0)
###########################

###########################
# Early DMT
res.subgp.early_DMT<-coxph(Surv(starttime,endtime,events)~age+nonepersis_pira*early_DMT+disease_duration_b+GENDER+pira_edss+pira_dmt_gp_b+dmt_num+relapse_num730+DMT_timevarying+cluster(PATIENT_ID),data=dat_tr_final_subgp.spms,robust = T)
summary(res.subgp.early_DMT)

# Early DMT=1
res.subgp.pira_edss.early_DMT1<-coxph(Surv(starttime,endtime,events)~age+disease_duration+GENDER+pira_edss+nonepersis_pira+pira_dmt_gp_b+dmt_num+relapse_num730+DMT_timevarying+cluster(PATIENT_ID),data=dat_tr_final_subgp.spms[dat_tr_final_subgp.spms$early_DMT==1,],robust = T)
summary(res.subgp.pira_edss.early_DMT1)

# Early DMT=0
res.subgp.pira_edss.early_DMT0<-coxph(Surv(starttime,endtime,events)~age+disease_duration+GENDER+pira_edss+nonepersis_pira+pira_dmt_gp_b+dmt_num+relapse_num730+DMT_timevarying+cluster(PATIENT_ID),data=dat_tr_final_subgp.spms[dat_tr_final_subgp.spms$early_DMT==0,],robust = T)
summary(res.subgp.pira_edss.early_DMT0)
###########################

# Early PIRA
res.subgp.early_pira<-coxph(Surv(starttime,endtime,events)~nonepersis_pira*early_pira+disease_duration+age+GENDER+pira_dmt_gp_b+relapse_num730+pira_edss+DMT_timevarying+cluster(PATIENT_ID),data=dat_tr_final_subgp.spms,robust = T)
summary(res.subgp.early_pira)

# Early PIRA=1
res.subgp.pira_edss.early_pira1<-coxph(Surv(starttime,endtime,events)~age+disease_duration+pira_dmt_gp_b+GENDER+pira_edss+nonepersis_pira+dmt_num+relapse_num730+DMT_timevarying+cluster(PATIENT_ID),data=dat_tr_final_subgp.spms[dat_tr_final_subgp.spms$early_pira==1,],robust = T)
summary(res.subgp.pira_edss.early_pira1)

# Early PIRA=0
res.subgp.pira_edss.early_pira0<-coxph(Surv(starttime,endtime,events)~age+disease_duration+pira_dmt_gp_b+GENDER+pira_edss+nonepersis_pira+dmt_num+relapse_num730+DMT_timevarying+cluster(PATIENT_ID),data=dat_tr_final_subgp.spms[dat_tr_final_subgp.spms$early_pira==0,],robust = T)
summary(res.subgp.pira_edss.early_pira0)
######################################################################################################################################################################
######################################################################################################################################################################
# Sensitivity 1
dat_tr_final<-dat_tr_final%>%
  mutate(country_c=ifelse(country%in%c("NZ","AU"),"ANZ",
                  ifelse(country%in%c("BE","CH","CZ","DK","ES","FR","GB","GR","HR","HU","IE","IL","IT","MK","MT","NL","PT","RO"),"EU",
                  ifelse(country%in%c("CA","US"),"North-AM",
                  ifelse(country%in%c("EG","IR","KW","LB","OM","TR"),"Mid-East","Others")))))

tab<-dat_tr_final%>%group_by(PATIENT_ID)%>%slice(1)%>%dplyr::select(country_c)
table(tab$country_c)

dat_tr_final$age_10<-(dat_tr_final$age/10)

# Sensitivity 1
var_list<-c("age_10","GENDER","pira_dmt_gp_b","dmt_num","relapse_num365",
            "relapse_num730","pira_edss","disease_duration","prop_DMTuse",
            "early_DMT","early_pira","KFS_1_b","KFS_2_b",
            "KFS_3_b","KFS_4_b","KFS_5_b","KFS_6_b","KFS_7_b")


ind<-T
for (i in var_list) {
  temp_str<-paste0("res.temp<-summary(coxph(Surv(starttime,endtime,events)~DMT_timevarying+",i,
                   "+cluster(PATIENT_ID),data=dat_tr_final,robust = T))")
  eval(parse(text=temp_str))
  
  if(res.temp$coefficients[2,6]<0.2) {
    if(ind) {
      var_list_temp<-c(i)
      res_temp_list1<-round(res.temp$coefficients[2,],digits = 4)
      res_temp_list2<-round(res.temp$conf.int[2,],digits = 2)
      ind<-F
    } else {
      var_list_temp<-c(var_list_temp,i)
      res_temp_list1<-rbind(res_temp_list1,round(res.temp$coefficients[2,],digits = 4))
      res_temp_list2<-rbind(res_temp_list2,round(res.temp$conf.int[2,],digits = 2))
    }
  }
  print(i)
  print(round(res.temp$coefficients[2,],digits = 4))
  print(round(res.temp$conf.int[2,],digits = 2))
}

var_list_temp
res_temp_list1
res_temp_list2

# Backup dat_tr_final
dat_tr_final_backup<-dat_tr_final


dat_tr_final<-dat_tr_final_backup
# 
# # Sensitivity 1
length(unique(dat_tr_final$PATIENT_ID))

res.sen.1<-coxph(Surv(starttime,endtime,events)~pira_dmt_gp_b+age+pira_edss+prop_DMTuse+early_DMT+early_pira+age+disease_duration+DMT_timevarying+cluster(PATIENT_ID)+KFS_1_b+KFS_2_b+KFS_3_b+KFS_5_b,data=dat_tr_final,robust = T)
summary(res.sen.1)
zph<-cox.zph(res.sen.1)

plot(zph[2],lwd=2)
abline(0,0,lty=3,lwd=2,col=1)

# Cut time-period
cut.time<-c(2,4.5)

# Split data based on time periods and rerun analysis with strata.
dat_tr_final.split.sen<-survSplit(Surv(starttime,endtime,events)~.,
                              data=dat_tr_final,cut=cut.time,episode = "tgroup")


res.sen.1<-coxph(Surv(starttime,endtime,events)~pira_dmt_gp_b+age_10+pira_edss+disease_duration+DMT_timevarying:strata(tgroup)+cluster(PATIENT_ID)+KFS_1_b+KFS_2_b+KFS_3_b,data=dat_tr_final.split.sen,robust = T)
summary(res.sen.1)
cox.zph(res.sen.1)

# Demographics
data_demon<-dat_tr_final.split.sen%>%
  group_by(PATIENT_ID)%>%
  mutate(nonepersis_pira=ifelse(1%in%events, 1,0))%>%
  mutate(sum_kfs=rowSums(across(c(sprintf("KFS_%d_b",1:7)))),
         sum_kfs123=rowSums(across(c(sprintf("KFS_%d_b",1:3)))))%>%
  slice(n())%>%
  relocate(sum_kfs,sum_kfs123,.after = KFS_7_b)%>%
  ungroup()%>%
  as.data.frame()

# Obtain the number of PIRA driven by visual function in the patients with complete KFS scores
table(data_demon$KFS_1_b)
temp.data<-data_demon[data_demon$KFS_1_b==1,]
# The number of PIRA driven by visual function only among KFS score 1-7 in the patients driven by visual function
table(temp.data$sum_kfs==1)
# The number of PIRA driven by visual function only among KFS score 1-3 in the patients driven by visual function
table(temp.data$sum_kfs123==1)
  
# Obtain the number of persistent PIRA driven by visual function
table(data_demon$KFS_1_b[data_demon$nonepersis_pira==0])
temp.data<-data_demon[data_demon$nonepersis_pira==0&data_demon$KFS_1_b==1,]
# The number of persistent PIRA driven by visual function only among KFS score 1-7
table(temp.data$sum_kfs==1)
# The number of persistent PIRA driven by visual function only among KFS score 1-3
table(temp.data$sum_kfs123==1)

table(data_demon$nonepersis_pira)

summary(data_demon$age_10)
sd(data_demon$age_10)
summary(data_demon$age_10[data_demon$nonepersis_pira==1])
sd(data_demon$age_10[data_demon$nonepersis_pira==1])
summary(data_demon$age_10[data_demon$nonepersis_pira==0])
sd(data_demon$age_10[data_demon$nonepersis_pira==0])

table(data_demon$GENDER)
round(table(data_demon$GENDER)/sum(table(data_demon$GENDER))*100)
table(data_demon$GENDER[data_demon$nonepersis_pira==0])
round(table(data_demon$GENDER[data_demon$nonepersis_pira==0])/sum(table(data_demon$GENDER[data_demon$nonepersis_pira==0]))*100)
table(data_demon$GENDER[data_demon$nonepersis_pira==1])
round(table(data_demon$GENDER[data_demon$nonepersis_pira==1])/sum(table(data_demon$GENDER[data_demon$nonepersis_pira==1]))*100)

summary(data_demon$pira_edss)
summary(data_demon$pira_edss[data_demon$nonepersis_pira==0])
summary(data_demon$pira_edss[data_demon$nonepersis_pira==1])

summary(data_demon$dmt_num)
summary(data_demon$dmt_num[data_demon$nonepersis_pira==0])
summary(data_demon$dmt_num[data_demon$nonepersis_pira==1])

summary(data_demon$relapse_num365)
summary(data_demon$relapse_num365[data_demon$nonepersis_pira==0])
summary(data_demon$relapse_num365[data_demon$nonepersis_pira==1])

summary(data_demon$relapse_num730)
summary(data_demon$relapse_num730[data_demon$nonepersis_pira==0])
summary(data_demon$relapse_num730[data_demon$nonepersis_pira==1])

summary(data_demon$disease_duration)
summary(data_demon$disease_duration[data_demon$nonepersis_pira==0])
summary(data_demon$disease_duration[data_demon$nonepersis_pira==1])
hist(data_demon$disease_duration)

table(data_demon$pira_dmt_gp_b)
round(table(data_demon$pira_dmt_gp_b)/sum(table(data_demon$pira_dmt_gp_b))*100)
table(data_demon$pira_dmt_gp_b[data_demon$nonepersis_pira==0])
round(table(data_demon$pira_dmt_gp_b[data_demon$nonepersis_pira==0])/sum(table(data_demon$pira_dmt_gp_b[data_demon$nonepersis_pira==0]))*100)
table(data_demon$pira_dmt_gp_b[data_demon$nonepersis_pira==1])
round(table(data_demon$pira_dmt_gp_b[data_demon$nonepersis_pira==1])/sum(table(data_demon$pira_dmt_gp_b[data_demon$nonepersis_pira==1]))*100)

summary(data_demon$prop_DMTuse)
hist(data_demon$prop_DMTuse)
summary(data_demon$prop_DMTuse[data_demon$nonepersis_pira==0])
summary(data_demon$prop_DMTuse[data_demon$nonepersis_pira==1])

# table(data_demon$country_c)
# round(table(data_demon$country_c)/sum(table(data_demon$country_c))*100)
# table(data_demon$country_c[data_demon$nonepersis_pira==0])
# round(table(data_demon$country_c[data_demon$nonepersis_pira==0])/sum(table(data_demon$country_c[data_demon$nonepersis_pira==0]))*100)
# table(data_demon$country_c[data_demon$nonepersis_pira==1])
# round(table(data_demon$country_c[data_demon$nonepersis_pira==1])/sum(table(data_demon$country_c[data_demon$nonepersis_pira==1]))*100)

table(data_demon$early_DMT)
round(table(data_demon$early_DMT)/sum(table(data_demon$early_DMT))*100)
table(data_demon$early_DMT[data_demon$nonepersis_pira==0])
round(table(data_demon$early_DMT[data_demon$nonepersis_pira==0])/sum(table(data_demon$early_DMT[data_demon$nonepersis_pira==0]))*100)
table(data_demon$early_DMT[data_demon$nonepersis_pira==1])
round(table(data_demon$early_DMT[data_demon$nonepersis_pira==1])/sum(table(data_demon$early_DMT[data_demon$nonepersis_pira==1]))*100)

table(data_demon$early_pira)
round(table(data_demon$early_pira)/sum(table(data_demon$early_pira))*100)
table(data_demon$early_pira[data_demon$nonepersis_pira==0])
round(table(data_demon$early_pira[data_demon$nonepersis_pira==0])/sum(table(data_demon$early_pira[data_demon$nonepersis_pira==0]))*100)
table(data_demon$early_pira[data_demon$nonepersis_pira==1])
round(table(data_demon$early_pira[data_demon$nonepersis_pira==1])/sum(table(data_demon$early_pira[data_demon$nonepersis_pira==1]))*100)

# Followup
summary(data_demon$endtime)
summary(data_demon$endtime[data_demon$nonepersis_pira==0])
summary(data_demon$endtime[data_demon$nonepersis_pira==1])

table(data_demon$KFS_1_b)
round(table(data_demon$KFS_1_b)/sum(table(data_demon$KFS_1_b))*100)
table(data_demon$KFS_1_b[data_demon$nonepersis_pira==0])
round(table(data_demon$KFS_1_b[data_demon$nonepersis_pira==0])/sum(table(data_demon$KFS_1_b[data_demon$nonepersis_pira==0]))*100)
table(data_demon$KFS_1_b[data_demon$nonepersis_pira==1])
round(table(data_demon$KFS_1_b[data_demon$nonepersis_pira==1])/sum(table(data_demon$KFS_1_b[data_demon$nonepersis_pira==1]))*100)


table(data_demon$KFS_2_b)
round(table(data_demon$KFS_2_b)/sum(table(data_demon$KFS_2_b))*100)
table(data_demon$KFS_2_b[data_demon$nonepersis_pira==0])
round(table(data_demon$KFS_2_b[data_demon$nonepersis_pira==0])/sum(table(data_demon$KFS_2_b[data_demon$nonepersis_pira==0]))*100)
table(data_demon$KFS_2_b[data_demon$nonepersis_pira==1])
round(table(data_demon$KFS_2_b[data_demon$nonepersis_pira==1])/sum(table(data_demon$KFS_2_b[data_demon$nonepersis_pira==1]))*100)

table(data_demon$KFS_3_b)
round(table(data_demon$KFS_3_b)/sum(table(data_demon$KFS_3_b))*100)
table(data_demon$KFS_3_b[data_demon$nonepersis_pira==0])
round(table(data_demon$KFS_3_b[data_demon$nonepersis_pira==0])/sum(table(data_demon$KFS_3_b[data_demon$nonepersis_pira==0]))*100)
table(data_demon$KFS_3_b[data_demon$nonepersis_pira==1])
round(table(data_demon$KFS_3_b[data_demon$nonepersis_pira==1])/sum(table(data_demon$KFS_3_b[data_demon$nonepersis_pira==1]))*100)

table(data_demon$KFS_4_b)
round(table(data_demon$KFS_4_b)/sum(table(data_demon$KFS_4_b))*100)
table(data_demon$KFS_4_b[data_demon$nonepersis_pira==0])
round(table(data_demon$KFS_4_b[data_demon$nonepersis_pira==0])/sum(table(data_demon$KFS_4_b[data_demon$nonepersis_pira==0]))*100)
table(data_demon$KFS_4_b[data_demon$nonepersis_pira==1])
round(table(data_demon$KFS_4_b[data_demon$nonepersis_pira==1])/sum(table(data_demon$KFS_4_b[data_demon$nonepersis_pira==1]))*100)

table(data_demon$KFS_5_b)
round(table(data_demon$KFS_5_b)/sum(table(data_demon$KFS_5_b))*100)
table(data_demon$KFS_5_b[data_demon$nonepersis_pira==0])
round(table(data_demon$KFS_5_b[data_demon$nonepersis_pira==0])/sum(table(data_demon$KFS_5_b[data_demon$nonepersis_pira==0]))*100)
table(data_demon$KFS_5_b[data_demon$nonepersis_pira==1])
round(table(data_demon$KFS_5_b[data_demon$nonepersis_pira==1])/sum(table(data_demon$KFS_5_b[data_demon$nonepersis_pira==1]))*100)

table(data_demon$KFS_6_b)
round(table(data_demon$KFS_6_b)/sum(table(data_demon$KFS_6_b))*100)
table(data_demon$KFS_6_b[data_demon$nonepersis_pira==0])
round(table(data_demon$KFS_6_b[data_demon$nonepersis_pira==0])/sum(table(data_demon$KFS_6_b[data_demon$nonepersis_pira==0]))*100)
table(data_demon$KFS_6_b[data_demon$nonepersis_pira==1])
round(table(data_demon$KFS_6_b[data_demon$nonepersis_pira==1])/sum(table(data_demon$KFS_6_b[data_demon$nonepersis_pira==1]))*100)


table(data_demon$KFS_7_b)
round(table(data_demon$KFS_7_b)/sum(table(data_demon$KFS_7_b))*100)
table(data_demon$KFS_7_b[data_demon$nonepersis_pira==0])
round(table(data_demon$KFS_7_b[data_demon$nonepersis_pira==0])/sum(table(data_demon$KFS_7_b[data_demon$nonepersis_pira==0]))*100)
table(data_demon$KFS_7_b[data_demon$nonepersis_pira==1])
round(table(data_demon$KFS_7_b[data_demon$nonepersis_pira==1])/sum(table(data_demon$KFS_7_b[data_demon$nonepersis_pira==1]))*100)
